# Supplementary material for: Elevated expression of the RNA-binding protein IGF2BP1 enhances the mRNA stability of INHBA to promote the invasion and migration of esophageal squamous cancer cells
Source: Exp Hematol Oncol. 2023 Aug 29;12:75. doi: 10.1186/s40164-023-00429-8 (PMC10466848; doi:10.1186/s40164-023-00429-8)
Supplement: Supplementary file 6 — Additional file 6: Table S11-13. Table S11. Potential interactive proteins of IGF2BP1 identified using MS. Table S12. Proteins identified using MS that regulate RNA. Table S13. Candidate interacting proteins of IGF2BP1 selected from Co-IP-MS. [file 40164_2023_429_MOESM6_ESM.xlsx]

## Sheet: Table S11
Supplementary Table 11. Potential interactive proteins of IGF2BP1 identified using MS.
sample M1_1: the gel of electrophoretic bands of proteins with molecular weights between 60kD and 75kD (Figure S2)
sample M1_2: the gel of electrophoretic bands of proteins with molecular weights between 140kD and 180kD (Figure S2)
Accession	Description	ΣCoverage	Σ# Proteins	Σ# Unique Peptides	Σ# Peptides	Σ# PSMs	Coverage CONT1	# Peptides CONT1	# PSM CONT1	Coverage M1_1	# Peptides M1_1	# PSM M1_1	Coverage M1_2	# Peptides M1_2	# PSM M1_2	# AAs	MW [kDa]	calc. pI
A7BI36	p180/ribosome receptor OS=Homo sapiens OX=9606 GN=RRBP1 PE=2 SV=2 - [A7BI36_HUMAN]	63.05	17	67	67	143				60.78	61	115	34.03	24	25	1540	165.649	8.96826
C9K0I9	Unconventional myosin-Ib (Fragment) OS=Homo sapiens OX=9606 GN=MYO1B PE=1 SV=1 - [C9K0I9_HUMAN]	61.45	1	1	4	6				10.84	1	1				83	9.72191	5.38916
Q14157	Ubiquitin-associated protein 2-like OS=Homo sapiens OX=9606 GN=UBAP2L PE=1 SV=2 - [UBP2L_HUMAN]	33.95	11	25	25	65				33.03	24	57	10.49	8	8	1087	114.465	7.10791
Q13283	Ras GTPase-activating protein-binding protein 1 OS=Homo sapiens OX=9606 GN=G3BP1 PE=1 SV=1 - [G3BP1_HUMAN]	32.19	12	9	10	34				32.19	10	26	6.01	2	2	466	52.1321	5.51611
Q8IX12	Cell division cycle and apoptosis regulator protein 1 OS=Homo sapiens OX=9606 GN=CCAR1 PE=1 SV=2 - [CCAR1_HUMAN]	31.74	7	37	37	105				30.26	35	88	13.57	14	17	1150	132.739	5.75732
K7ENG2	U2 snRNP auxiliary factor large subunit OS=Homo sapiens OX=9606 GN=U2AF2 PE=1 SV=1 - [K7ENG2_HUMAN]	29.32	3	7	7	11				29.32	7	8				307	33.8799	5.03369
Q96I24	Far upstream element-binding protein 3 OS=Homo sapiens OX=9606 GN=FUBP3 PE=1 SV=2 - [FUBP3_HUMAN]	26.05	11	10	11	14				17.48	6	7	1.75	1	1	572	61.6022	8.38232
A0A0U1RQH7	RNA-binding protein 39 (Fragment) OS=Homo sapiens OX=9606 GN=RBM39 PE=1 SV=1 - [A0A0U1RQH7_HUMAN]	25.71	18	5	5	7				25.71	5	5				245	26.6816	7.89893
H0YAS6	Polyadenylate-binding protein 1 (Fragment) OS=Homo sapiens OX=9606 GN=PABPC1 PE=1 SV=1 - [H0YAS6_HUMAN]	23.08	5	1	4	10				23.08	4	9				169	17.9422	9.18799
C9J352	Importin subunit alpha-5 (Fragment) OS=Homo sapiens OX=9606 GN=KPNA1 PE=1 SV=1 - [C9J352_HUMAN]	21.89	14	3	3	3				21.89	3	3				169	19.3767	5.77002
E5RJN7	Double-stranded RNA-binding protein Staufen homolog 2 (Fragment) OS=Homo sapiens OX=9606 GN=STAU2 PE=1 SV=1 - [E5RJN7_HUMAN]	21.88	13	5	6	11				12.19	3	3	9.69	3	3	320	34.8401	9.5249
B2RD79	Ubiquitin carboxyl-terminal hydrolase OS=Homo sapiens OX=9606 PE=2 SV=1 - [B2RD79_HUMAN]	21.26	7	8	8	10				15.79	6	6	10.32	4	4	494	56.006	5.30029
J3QSV6	Ribosomal L1 domain-containing protein 1 (Fragment) OS=Homo sapiens OX=9606 GN=RSL1D1 PE=1 SV=1 - [J3QSV6_HUMAN]	19.77	8	7	7	7				5.35	2	2				430	48.1791	10.0229
Q0VGD6	HNRPR protein (Fragment) OS=Homo sapiens OX=9606 GN=HNRPR PE=2 SV=1 - [Q0VGD6_HUMAN]	19.44	9	5	11	23				17.96	9	11	1.98	1	1	607	67.8188	8.90967
Q5VZL5	Zinc finger MYM-type protein 4 OS=Homo sapiens OX=9606 GN=ZMYM4 PE=1 SV=1 - [ZMYM4_HUMAN]	18.15	5	23	23	24				17.12	22	23	1.03	1	1	1548	172.677	6.84424
K7EMT0	Splicing factor 3A subunit 2 (Fragment) OS=Homo sapiens OX=9606 GN=SF3A2 PE=1 SV=2 - [K7EMT0_HUMAN]	17.78	3	2	2	2				17.78	2	2				135	15.2148	9.77393
A0A3B3IUA7	E3 ubiquitin/ISG15 ligase TRIM25 OS=Homo sapiens OX=9606 GN=TRIM25 PE=1 SV=1 - [A0A3B3IUA7_HUMAN]	17.76	4	6	6	6				17.76	6	6				456	51.0409	7.76709
C9JGM8	SPATS2-like protein (Fragment) OS=Homo sapiens OX=9606 GN=SPATS2L PE=1 SV=1 - [C9JGM8_HUMAN]	17.62	8	1	3	3				17.62	3	3				193	21.6024	9.61279
Q8WWM7	Ataxin-2-like protein OS=Homo sapiens OX=9606 GN=ATXN2L PE=1 SV=2 - [ATX2L_HUMAN]	16.93	12	14	15	19				16.19	14	17	1.77	2	2	1075	113.304	8.5874
Q9NUL7	Probable ATP-dependent RNA helicase DDX28 OS=Homo sapiens OX=9606 GN=DDX28 PE=1 SV=2 - [DDX28_HUMAN]	15.74	1	7	7	12				1.85	1	1	15.74	7	7	540	59.5445	10.4185
M0QYQ9	Splicing factor U2AF 65 kDa subunit (Fragment) OS=Homo sapiens OX=9606 GN=U2AF2 PE=4 SV=1 - [M0QYQ9_HUMAN]	15.69	1	1	1	2				15.69	1	1				51	5.52871	4.81787
A8K9Y8	cDNA FLJ77442, highly similar to Homo sapiens grainyhead-like 2 (Drosophila), mRNA OS=Homo sapiens OX=9606 PE=2 SV=1 - [A8K9Y8_HUMAN]	15.2	3	8	8	8				15.2	8	8				625	71.0024	6.58057
B4DMV0	cDNA FLJ59352, highly similar to Brain-specific angiogenesis inhibitor1-associated protein 2 OS=Homo sapiens OX=9606 PE=2 SV=1 - [B4DMV0_HUMAN]	15	19	7	7	11				2.4	1	1	6.8	3	3	500	54.7676	9.17334
A0A5C2FYM6	IGL c755_light_IGKV1-9_IGKJ1 (Fragment) OS=Homo sapiens OX=9606 PE=2 SV=1 - [A0A5C2FYM6_HUMAN]	14.95	3	1	1	1				14.95	1	1				107	11.5166	5.93506
Q9NXV6	CDKN2A-interacting protein OS=Homo sapiens OX=9606 GN=CDKN2AIP PE=1 SV=3 - [CARF_HUMAN]	14.31	5	7	7	9				12.41	6	7				580	61.0879	9.01221
B4E3J0	cDNA FLJ57456, highly similar to Nuclear RNA export factor 1 OS=Homo sapiens OX=9606 PE=2 SV=1 - [B4E3J0_HUMAN]	14.18	5	2	2	2				7.09	1	1				141	15.7572	5.63037
Q8IW76	eIF2AK2 protein (Fragment) OS=Homo sapiens OX=9606 GN=EIF2AK2 PE=2 SV=1 - [Q8IW76_HUMAN]	12.48	7	6	6	6				12.48	6	6				513	57.5843	8.33838
B3KMB8	cDNA FLJ10654 fis, clone NT2RP2005901, highly similar to FAST kinase domains-containing protein 2 OS=Homo sapiens OX=9606 PE=2 SV=1 - [B3KMB8_HUMAN]	12.39	2	7	7	8				12.39	7	8				710	81.3819	8.04541
C9J7L5	Acetyl-coenzyme A synthetase, cytoplasmic (Fragment) OS=Homo sapiens OX=9606 GN=ACSS2 PE=1 SV=1 - [C9J7L5_HUMAN]	12.27	7	1	1	1				12.27	1	1				163	18.6424	7.63525
Q658Z6	Uncharacterized protein DKFZp451J085 OS=Homo sapiens OX=9606 GN=DKFZp451J085 PE=2 SV=1 - [Q658Z6_HUMAN]	11.9	9	1	4	5				11.9	4	4				395	43.6676	9.72998
Q96HX3	Dolichyl-diphosphooligosaccharide--protein glycosyltransferase subunit 1 (Fragment) OS=Homo sapiens OX=9606 PE=2 SV=1 - [Q96HX3_HUMAN]	11.8	8	6	6	9				8.27	4	4				568	64.5417	6.55127
B3KQW8	cDNA FLJ33218 fis, clone ASTRO2000381, highly similar to Huntingtin-interacting protein 1 OS=Homo sapiens OX=9606 PE=2 SV=1 - [B3KQW8_HUMAN]	11.77	4	7	7	7				11.77	7	7				603	68.9678	6.69775
A8K5G6	cDNA FLJ78646, highly similar to Homo sapiens polymerase (DNA directed), gamma (POLG), mRNA OS=Homo sapiens OX=9606 PE=2 SV=1 - [A8K5G6_HUMAN]	11.54	20	11	11	11				11.54	11	11				1239	139.545	6.84424
Q53HB9	DEAD (Asp-Glu-Ala-Asp) box polypeptide 56 variant (Fragment) OS=Homo sapiens OX=9606 PE=2 SV=1 - [Q53HB9_HUMAN]	11.33	7	6	6	7				9.69	5	5				547	61.5269	9.26123
E5RJU9	Protein LYRIC OS=Homo sapiens OX=9606 GN=MTDH PE=1 SV=1 - [E5RJU9_HUMAN]	11.03	4	5	5	9				11.03	5	5	3.42	2	2	526	57.4869	9.53955
P61221	ATP-binding cassette sub-family E member 1 OS=Homo sapiens OX=9606 GN=ABCE1 PE=1 SV=1 - [ABCE1_HUMAN]	11.02	4	6	6	10				7.51	4	4				599	67.271	8.33838
H0YKH2	SAFB-like transcription modulator (Fragment) OS=Homo sapiens OX=9606 GN=SLTM PE=1 SV=1 - [H0YKH2_HUMAN]	11	5	1	1	1				11	1	1				100	10.8083	11.1069
E7EX73	Eukaryotic translation initiation factor 4 gamma 1 OS=Homo sapiens OX=9606 GN=EIF4G1 PE=1 SV=1 - [E7EX73_HUMAN]	10.93	21	13	13	15				10.93	13	15				1436	158.547	5.21143
D6REZ6	RNA-binding protein 47 (Fragment) OS=Homo sapiens OX=9606 GN=RBM47 PE=1 SV=1 - [D6REZ6_HUMAN]	10.88	8	2	2	2				6.22	1	1				193	21.2195	5.98584
A0A5C2GJ45	IG c1085_light_IGKV1-5_IGKJ1 (Fragment) OS=Homo sapiens OX=9606 PE=2 SV=1 - [A0A5C2GJ45_HUMAN]	10.68	32	1	1	3				10.68	1	1	10.68	1	1	103	11.4456	8.48486
F8W0B5	Ataxin-2 (Fragment) OS=Homo sapiens OX=9606 GN=ATXN2 PE=1 SV=4 - [F8W0B5_HUMAN]	10.57	21	8	9	9				10.57	9	9				908	98.5589	8.66064
A7J1R2	Variant ATP-binding cassette sub-family B member 4 (Fragment) OS=Homo sapiens OX=9606 GN=ABCB4 PE=4 SV=1 - [A7J1R2_HUMAN]	10.53	11	1	1	1				10.53	1	1				57	6.10236	8.6167
J3KSE6	U3 small nucleolar RNA-associated protein 4 homolog (Fragment) OS=Homo sapiens OX=9606 GN=UTP4 PE=1 SV=8 - [J3KSE6_HUMAN]	10.26	7	1	1	1				10.26	1	1				78	8.69632	6.52197
Q8IUB0	CTCL tumor antigen HD-CL-08 OS=Homo sapiens OX=9606 PE=2 SV=1 - [Q8IUB0_HUMAN]	9.97	57	4	4	5				3.05	1	1				361	38.6441	8.85107
B0QYA5	Eukaryotic translation initiation factor 3 subunit D (Fragment) OS=Homo sapiens OX=9606 GN=EIF3D PE=1 SV=1 - [B0QYA5_HUMAN]	9.67	6	2	2	2				9.67	2	2				269	31.7089	9.51025
A0A1U9X7Y0	Kinesin-like protein OS=Homo sapiens OX=9606 PE=3 SV=1 - [A0A1U9X7Y0_HUMAN]	9.51	7	5	5	5				9.51	5	5				673	73.6332	8.89502
Q96Q07	BTB/POZ domain-containing protein 9 OS=Homo sapiens OX=9606 GN=BTBD9 PE=1 SV=2 - [BTBD9_HUMAN]	9.48	5	6	6	6				9.48	6	6				612	69.1433	5.77002
B7Z2U2	TOM1-like protein 2 OS=Homo sapiens OX=9606 GN=TOM1L2 PE=1 SV=1 - [B7Z2U2_HUMAN]	9.25	6	4	4	5				1.8	1	1				389	42.8514	4.79248
B8ZZZ7	DNA polymerase-transactivated protein 6, isoform CRA_b OS=Homo sapiens OX=9606 GN=SPATS2L PE=1 SV=1 - [B8ZZZ7_HUMAN]	9.24	6	2	4	5				9.24	4	4				498	54.9112	9.72998
Q53GR7	Solute carrier family 25, member 13 (Citrin) variant (Fragment) OS=Homo sapiens OX=9606 PE=2 SV=1 - [Q53GR7_HUMAN]	9.04	5	2	5	7				5.93	3	3				675	74.0696	8.38232
Q9ULW8	Protein-arginine deiminase type-3 OS=Homo sapiens OX=9606 GN=PADI3 PE=1 SV=2 - [PADI3_HUMAN]	9.04	2	6	6	6				5.87	4	4				664	74.6952	5.5415
A0A2U3TZN9	Epithelial-splicing regulatory protein 1 OS=Homo sapiens OX=9606 GN=ESRP1 PE=1 SV=1 - [A0A2U3TZN9_HUMAN]	8.77	5	5	5	6				6.95	4	4				604	67.18	6.63916
A0A024R2Z6	Guanine nucleotide binding protein-like 3 (Nucleolar), isoform CRA_b OS=Homo sapiens OX=9606 GN=GNL3 PE=4 SV=1 - [A0A024R2Z6_HUMAN]	8.57	2	5	5	6				6.52	4	4				537	60.5345	8.79248
P20700	Lamin-B1 OS=Homo sapiens OX=9606 GN=LMNB1 PE=1 SV=2 - [LMNB1_HUMAN]	8.36	6	5	5	7				8.36	5	5				586	66.3676	5.16064
Q9BQG0	Myb-binding protein 1A OS=Homo sapiens OX=9606 GN=MYBBP1A PE=1 SV=2 - [MBB1A_HUMAN]	8.36	6	11	11	11				8.36	11	11				1328	148.762	9.27588
H0YJX6	Protein arginine N-methyltransferase 5 (Fragment) OS=Homo sapiens OX=9606 GN=PRMT5 PE=1 SV=1 - [H0YJX6_HUMAN]	8.24	8	2	2	2				8.24	2	2				279	32.2913	5.90967
Q8WU90	Zinc finger CCCH domain-containing protein 15 OS=Homo sapiens OX=9606 GN=ZC3H15 PE=1 SV=1 - [ZC3HF_HUMAN]	8.22	3	3	3	4				4.93	2	2				426	48.5726	5.31299
B5MCF9	Pescadillo homolog OS=Homo sapiens OX=9606 GN=PES1 PE=1 SV=1 - [B5MCF9_HUMAN]	8.06	5	6	6	7				8.06	6	6				571	66.036	7.50342
A0A2Q2TH77	Golgin subfamily A member 2 OS=Homo sapiens OX=9606 GN=GOLGA2 PE=1 SV=1 - [A0A2Q2TH77_HUMAN]	7.98	5	7	7	8				7.98	7	7				990	111.59	4.99561
E9PM98	DNA repair protein RAD50 OS=Homo sapiens OX=9606 GN=RAD50 PE=1 SV=1 - [E9PM98_HUMAN]	7.84	10	1	1	1				7.84	1	1				102	11.3499	8.49951
B2RNR6	Zinc finger RNA binding protein OS=Homo sapiens OX=9606 GN=ZFR PE=2 SV=1 - [B2RNR6_HUMAN]	7.73	6	6	6	6				7.73	6	6				1074	116.941	9.0415
Q6PKG0	La-related protein 1 OS=Homo sapiens OX=9606 GN=LARP1 PE=1 SV=2 - [LARP1_HUMAN]	7.66	9	8	8	10				7.66	8	8	1.46	2	2	1096	123.434	8.82178
C9JH18	GRB10-interacting GYF protein 2 (Fragment) OS=Homo sapiens OX=9606 GN=GIGYF2 PE=1 SV=1 - [C9JH18_HUMAN]	7.38	4	1	1	1				7.38	1	1				149	16.7702	9.78857
B3KTL8	cDNA FLJ38476 fis, clone FEBRA2022504, highly similar to YTH domain protein 1 OS=Homo sapiens OX=9606 PE=2 SV=1 - [B3KTL8_HUMAN]	7.33	3	1	4	6				7.33	4	4				559	60.8349	8.89502
B4E0Z3	cDNA FLJ52178, highly similar to Lamin-B receptor OS=Homo sapiens OX=9606 PE=2 SV=1 - [B4E0Z3_HUMAN]	7.33	5	1	1	1				7.33	1	1				150	16.8818	10.6675
F8WJN3	Cleavage and polyadenylation-specificity factor subunit 6 OS=Homo sapiens OX=9606 GN=CPSF6 PE=1 SV=1 - [F8WJN3_HUMAN]	7.32	5	3	3	5				4.6	2	2				478	52.2378	6.43018
D6RBL4	N6-adenosine-methyltransferase non-catalytic subunit (Fragment) OS=Homo sapiens OX=9606 GN=METTL14 PE=1 SV=2 - [D6RBL4_HUMAN]	7.3	3	1	1	1				7.3	1	1				137	15.8941	8.07471
B3KMA6	cDNA FLJ10609 fis, clone NT2RP2005276, highly similar to Long-chain-fatty-acid--CoA ligase 3 OS=Homo sapiens OX=9606 PE=2 SV=1 - [B3KMA6_HUMAN]	7.1	4	3	3	3				7.1	3	3				465	51.273	7.28369
A8K9K6	cDNA FLJ76962, highly similar to Homo sapiens nucleolar protein 5A (56kDa with KKE/D repeat) (NOL5A), mRNA OS=Homo sapiens OX=9606 PE=2 SV=1 - [A8K9K6_HUMAN]	7.07	8	4	4	5				5.72	3	3				594	65.9367	9.23193
P17987	T-complex protein 1 subunit alpha OS=Homo sapiens OX=9606 GN=TCP1 PE=1 SV=1 - [TCPA_HUMAN]	7.01	9	4	4	6				7.01	4	4				556	60.3056	6.11279
B3KMV8	cDNA FLJ12766 fis, clone NT2RP2001520, highly similar to Calcium-binding mitochondrial carrier protein Aralar1 OS=Homo sapiens OX=9606 PE=2 SV=1 - [B3KMV8_HUMAN]	6.93	3	1	4	5				5.75	3	3				678	74.7308	8.38232
B4DJV5	Periodic tryptophan protein 1 homolog OS=Homo sapiens OX=9606 GN=PWP1 PE=1 SV=1 - [B4DJV5_HUMAN]	6.83	10	3	3	3				6.83	3	3				439	49.0078	4.77979
A6NP46	Glycerol kinase OS=Homo sapiens OX=9606 GN=GK PE=1 SV=1 - [A6NP46_HUMAN]	6.78	4	1	1	1				6.78	1	1				118	13.1207	5.23682
Q9NYF8	Bcl-2-associated transcription factor 1 OS=Homo sapiens OX=9606 GN=BCLAF1 PE=1 SV=2 - [BCLF1_HUMAN]	6.74	10	4	5	5				6.74	5	5				920	106.059	9.979
Q6UN15	Pre-mRNA 3'-end-processing factor FIP1 OS=Homo sapiens OX=9606 GN=FIP1L1 PE=1 SV=1 - [FIP1_HUMAN]	6.73	3	3	3	4				6.73	3	4				594	66.4865	5.59229
F5H5U2	RNA helicase OS=Homo sapiens OX=9606 GN=DDX55 PE=1 SV=1 - [F5H5U2_HUMAN]	6.68	6	3	3	3				6.68	3	3				569	65.1495	9.40771
Q01804	OTU domain-containing protein 4 OS=Homo sapiens OX=9606 GN=OTUD4 PE=1 SV=4 - [OTUD4_HUMAN]	6.64	3	6	6	7				6.64	6	6	1.44	1	1	1114	123.968	6.7124
Q96RR1	Twinkle protein, mitochondrial OS=Homo sapiens OX=9606 GN=TWNK PE=1 SV=1 - [PEO1_HUMAN]	6.58	4	4	4	5				3.8	2	2				684	77.106	8.98291
A0A3B3ITW3	ATP-binding cassette sub-family D member 3 OS=Homo sapiens OX=9606 GN=ABCD3 PE=1 SV=2 - [A0A3B3ITW3_HUMAN]	6.53	4	4	4	6				2.12	1	1				659	75.3736	9.39307
Q9NXP7	Gypsy retrotransposon integrase-like protein 1 OS=Homo sapiens OX=9606 GN=GIN1 PE=1 SV=3 - [GIN1_HUMAN]	6.51	1	3	3	3				4.98	2	2	1.53	1	1	522	59.8047	7.97217
B7WPG3	Heterogeneous nuclear ribonucleoprotein L-like OS=Homo sapiens OX=9606 GN=HNRNPLL PE=1 SV=1 - [B7WPG3_HUMAN]	6.5	8	2	3	6				6.5	3	3	1.38	1	1	508	56.4151	7.79639
Q9NSK3	Uncharacterized protein DKFZp762I166 (Fragment) OS=Homo sapiens OX=9606 GN=DKFZp762I166 PE=2 SV=1 - [Q9NSK3_HUMAN]	6.36	6	2	2	2				2.83	1	1				283	31.4167	5.14795
C9J2P9	E3 ubiquitin-protein ligase Hakai (Fragment) OS=Homo sapiens OX=9606 GN=CBLL1 PE=1 SV=8 - [C9J2P9_HUMAN]	6.21	3	1	1	1				6.21	1	1				322	36.2777	7.40088
Q8N4P8	GTPBP4 protein (Fragment) OS=Homo sapiens OX=9606 GN=GTPBP4 PE=2 SV=1 - [Q8N4P8_HUMAN]	6.17	6	4	4	6				4.59	3	3				632	73.6628	9.5542
H7C1K5	Anillin (Fragment) OS=Homo sapiens OX=9606 GN=ANLN PE=1 SV=8 - [H7C1K5_HUMAN]	6.16	5	2	2	2				6.16	2	2				276	30.847	8.98291
Q05DU1	GNL3L protein (Fragment) OS=Homo sapiens OX=9606 GN=GNL3L PE=2 SV=1 - [Q05DU1_HUMAN]	6.09	2	3	3	3				6.09	3	3				575	65.3113	9.49561
A0A0F7NGI8	Leucine rich repeat (In FLII) interacting protein 1, isoform CRA_c OS=Homo sapiens OX=9606 GN=LRRFIP1 PE=2 SV=1 - [A0A0F7NGI8_HUMAN]	5.98	2	3	3	4				1.6	1	1				752	82.6386	4.61475
A8KAQ5	cDNA FLJ77404, highly similar to Homo sapiens small nuclear ribonucleoprotein 70kDa polypeptide (RNP antigen) (SNRP70), transcript variant 1, mRNA OS=Homo sapiens OX=9606 PE=2 SV=1 - [A8KAQ5_HUMAN]	5.95	5	3	3	3				4.12	2	2				437	51.4649	10.0083
Q8NDS5	Microtubule-associated protein (Fragment) OS=Homo sapiens OX=9606 GN=DKFZp547H1810 PE=2 SV=1 - [Q8NDS5_HUMAN]	5.88	10	1	1	2				5.88	1	1				187	19.0798	9.29053
H3BNU8	Lysine-rich nucleolar protein 1 OS=Homo sapiens OX=9606 GN=KNOP1 PE=1 SV=1 - [H3BNU8_HUMAN]	5.84	3	1	1	1				5.84	1	1				137	15.5588	9.39307
A0A024R8K7	Integrin beta OS=Homo sapiens OX=9606 GN=ITGB4 PE=3 SV=1 - [A0A024R8K7_HUMAN]	5.71	9	7	7	7				0.4	1	1				1752	194.889	6.1001
C9JQQ5	Atlastin-2 (Fragment) OS=Homo sapiens OX=9606 GN=ATL2 PE=1 SV=1 - [C9JQQ5_HUMAN]	5.71	6	1	1	1				5.71	1	1				175	20.2873	7.53271
O75533	Splicing factor 3B subunit 1 OS=Homo sapiens OX=9606 GN=SF3B1 PE=1 SV=3 - [SF3B1_HUMAN]	5.52	6	7	7	7				5.52	7	7				1304	145.738	7.09326
P35251	Replication factor C subunit 1 OS=Homo sapiens OX=9606 GN=RFC1 PE=1 SV=4 - [RFC1_HUMAN]	5.49	4	6	6	6				5.49	6	6				1148	128.175	9.36377
B5BU99	High glucose-regulated protein 8 OS=Homo sapiens OX=9606 GN=YTHDF2 PE=2 SV=1 - [B5BU99_HUMAN]	5.44	2	1	3	4				5.44	3	3				570	61.2822	9.1001
A0A024RAC0	Leucine zipper protein 1, isoform CRA_a OS=Homo sapiens OX=9606 GN=LUZP1 PE=4 SV=1 - [A0A024RAC0_HUMAN]	5.39	4	5	5	5				1.3	1	1				1076	120.231	8.63135
A0A024R588	Splicing factor 1, isoform CRA_d OS=Homo sapiens OX=9606 GN=SF1 PE=4 SV=1 - [A0A024R588_HUMAN]	5.29	11	2	2	3				5.29	2	3				548	59.6739	9.49561
Q7Z2X1	SMC2 protein (Fragment) OS=Homo sapiens OX=9606 GN=SMC2 PE=2 SV=1 - [Q7Z2X1_HUMAN]	5.26	8	1	1	1				5.26	1	1				209	24.5032	9.14404
B4DN39	cDNA FLJ53065, highly similar to T-complex protein 1 subunit zeta OS=Homo sapiens OX=9606 PE=2 SV=1 - [B4DN39_HUMAN]	5.14	6	2	2	2				5.14	2	2				389	42.8875	6.62451
H0YI11	CCR4-NOT transcription complex subunit 2 (Fragment) OS=Homo sapiens OX=9606 GN=CNOT2 PE=1 SV=1 - [H0YI11_HUMAN]	4.95	9	1	1	1				4.95	1	1				182	20.0791	5.80811
Q9C0J8	pre-mRNA 3' end processing protein WDR33 OS=Homo sapiens OX=9606 GN=WDR33 PE=1 SV=2 - [WDR33_HUMAN]	4.72	2	5	5	5				4.72	5	5				1336	145.799	9.17334
A0A087X1B2	U4/U6.U5 tri-snRNP-associated protein 2 OS=Homo sapiens OX=9606 GN=USP39 PE=1 SV=1 - [A0A087X1B2_HUMAN]	4.72	9	2	2	2				4.72	2	2				487	56.3641	8.38232
A0A140T936	Valyl-tRNA synthetase 1 (Fragment) OS=Homo sapiens OX=9606 GN=VARS1 PE=1 SV=1 - [A0A140T936_HUMAN]	4.48	14	5	5	5				4.48	5	5				1183	131.857	7.48877
B3KRK2	DEAD (Asp-Glu-Ala-Asp) box polypeptide 41, isoform CRA_a OS=Homo sapiens OX=9606 GN=DDX41 PE=2 SV=1 - [B3KRK2_HUMAN]	4.44	5	2	2	2				4.44	2	2				496	55.3737	8.17725
Q9Y262	Eukaryotic translation initiation factor 3 subunit L OS=Homo sapiens OX=9606 GN=EIF3L PE=1 SV=1 - [EIF3L_HUMAN]	4.43	12	3	3	3				4.43	3	3				564	66.6844	6.34131
O00629	Importin subunit alpha-3 OS=Homo sapiens OX=9606 GN=KPNA4 PE=1 SV=1 - [IMA3_HUMAN]	4.41	2	1	2	3				4.41	2	2				521	57.8506	4.95752
Q59H56	Pre-mRNA splicing factor 17 variant (Fragment) OS=Homo sapiens OX=9606 PE=2 SV=1 - [Q59H56_HUMAN]	4.39	6	2	2	2				4.39	2	2				501	56.6592	6.80029
Q9UNU2	Complement protein C4B frameshift mutant (Fragment) OS=Homo sapiens OX=9606 GN=C4B PE=4 SV=1 - [Q9UNU2_HUMAN]	4.24	11	1	1	1				4.24	1	1				354	38.1144	8.52881
D3DRA2	Collagen, type XVII, alpha 1, isoform CRA_b OS=Homo sapiens OX=9606 GN=COL17A1 PE=2 SV=1 - [D3DRA2_HUMAN]	4.21	7	5	5	5				3.61	4	4				1497	150.355	8.79248
B3KMR5	cDNA FLJ12434 fis, clone NT2RM1000037, highly similar to Homo sapiens KIAA0690 protein OS=Homo sapiens OX=9606 PE=2 SV=1 - [B3KMR5_HUMAN]	4.01	7	5	5	5				4.01	5	5				1297	143.581	8.74854
B3LEU8	TMEM214 protein (Fragment) OS=Homo sapiens OX=9606 GN=TMEM214 PE=2 SV=1 - [B3LEU8_HUMAN]	4.01	10	3	3	3				4.01	3	3				673	75.3915	8.98291
Q8WX92	Negative elongation factor B OS=Homo sapiens OX=9606 GN=NELFB PE=1 SV=1 - [NELFB_HUMAN]	3.97	2	2	2	2				3.97	2	2				580	65.6554	6.12549
O95831	Apoptosis-inducing factor 1, mitochondrial OS=Homo sapiens OX=9606 GN=AIFM1 PE=1 SV=1 - [AIFM1_HUMAN]	3.92	1	2	2	2				2.12	1	1				613	66.8589	8.95361
B3KSJ3	cDNA FLJ36409 fis, clone THYMU2010448, highly similar to Regulator of nonsense transcripts 3B OS=Homo sapiens OX=9606 PE=2 SV=1 - [B3KSJ3_HUMAN]	3.83	4	2	2	2				2.34	1	1				470	56.0802	9.39307
A0A2R8Y880	E3 ubiquitin-protein ligase RBBP6 (Fragment) OS=Homo sapiens OX=9606 GN=RBBP6 PE=1 SV=1 - [A0A2R8Y880_HUMAN]	3.81	4	6	6	6				3.81	6	6				1759	197.245	9.5542
B3KNN7	cDNA FLJ30049 fis, clone ADRGL1000033, highly similar to 26S proteasome non-ATPase regulatory subunit 3 OS=Homo sapiens OX=9606 PE=2 SV=1 - [B3KNN7_HUMAN]	3.61	9	2	2	2				3.61	2	2				498	57.1966	8.45557
Q53EP0	Fibronectin type III domain-containing protein 3B OS=Homo sapiens OX=9606 GN=FNDC3B PE=1 SV=2 - [FND3B_HUMAN]	3.49	1	3	3	3				3.49	3	3				1204	132.803	5.94775
Q9ULA6	SKIP_SNW domain-containing protein (Fragment) OS=Homo sapiens OX=9606 PE=4 SV=1 - [Q9ULA6_HUMAN]	3.48	8	1	1	1				3.48	1	1				287	33.4429	9.30518
O00505	Importin subunit alpha-4 OS=Homo sapiens OX=9606 GN=KPNA3 PE=1 SV=2 - [IMA4_HUMAN]	3.45	2	1	2	4				3.45	2	2	1.73	1	1	521	57.7748	4.94482
Q8N884	Cyclic GMP-AMP synthase OS=Homo sapiens OX=9606 GN=CGAS PE=1 SV=2 - [CGAS_HUMAN]	3.45	1	2	2	2				3.45	2	2				522	58.7774	9.48096
B7Z954	cDNA FLJ61560, highly similar to Tight junction protein ZO-2 OS=Homo sapiens OX=9606 PE=2 SV=1 - [B7Z954_HUMAN]	3.43	15	3	3	3				1.81	2	2				1108	124.801	8.68994
C9JAM8	Plastin-1 (Fragment) OS=Homo sapiens OX=9606 GN=PLS1 PE=1 SV=1 - [C9JAM8_HUMAN]	3.38	11	1	1	2				3.38	1	1				266	29.4453	5.21143
Q13753	Laminin subunit gamma-2 OS=Homo sapiens OX=9606 GN=LAMC2 PE=1 SV=2 - [LAMC2_HUMAN]	3.35	2	4	4	4				3.35	4	4				1193	130.892	6.18896
A0A4D6DSY5	Tax1-binding protein 2 isoform 2 OS=Homo sapiens OX=9606 GN=TAX1BP2 PE=2 SV=1 - [A0A4D6DSY5_HUMAN]	3.33	6	3	3	3				3.33	3	3				961	108.513	5.98584
P25490	Transcriptional repressor protein YY1 OS=Homo sapiens OX=9606 GN=YY1 PE=1 SV=2 - [TYY1_HUMAN]	3.14	1	1	1	1				3.14	1	1				414	44.6847	6.25244
Q9C0C2	182 kDa tankyrase-1-binding protein OS=Homo sapiens OX=9606 GN=TNKS1BP1 PE=1 SV=4 - [TB182_HUMAN]	3.01	5	4	4	5				0.69	1	1				1729	181.685	4.85596
Q86TH5	ARFGEF2 protein (Fragment) OS=Homo sapiens OX=9606 GN=ARFGEF2 PE=2 SV=1 - [Q86TH5_HUMAN]	3	2	2	2	2				3	2	2				832	92.9384	6.02393
A0A3B3ISK1	Coatomer subunit alpha OS=Homo sapiens OX=9606 GN=COPA PE=1 SV=1 - [A0A3B3ISK1_HUMAN]	2.86	7	1	1	1				2.86	1	1				455	52.2483	8.47021
B4DXG8	cDNA FLJ55260, highly similar to Exosome complex exonuclease RRP45 OS=Homo sapiens OX=9606 PE=2 SV=1 - [B4DXG8_HUMAN]	2.81	4	1	1	1				2.81	1	1				392	43.534	4.91943
Q05BW5	SMARCC1 protein (Fragment) OS=Homo sapiens OX=9606 GN=SMARCC1 PE=2 SV=1 - [Q05BW5_HUMAN]	2.7	7	1	2	2				2.7	2	2				814	91.3417	5.78271
Q0P607	Splicing factor, arginine/serine-rich 15 OS=Homo sapiens OX=9606 GN=SFRS15 PE=2 SV=1 - [Q0P607_HUMAN]	2.62	2	2	2	2				2.62	2	2				1146	125.662	9.5542
O60524	Nuclear export mediator factor NEMF OS=Homo sapiens OX=9606 GN=NEMF PE=1 SV=4 - [NEMF_HUMAN]	2.6	3	3	3	3				2.6	3	3				1076	122.878	6.354
B3KMI9	cDNA FLJ11140 fis, clone PLACE1006488, highly similar to Signal recognition particle 68 kDa protein OS=Homo sapiens OX=9606 PE=2 SV=1 - [B3KMI9_HUMAN]	2.44	3	1	1	1				2.44	1	1				369	41.3472	8.76318
A8K948	cDNA FLJ78298 OS=Homo sapiens OX=9606 PE=2 SV=1 - [A8K948_HUMAN]	2.42	1	1	1	1				2.42	1	1				496	56.3178	8.45557
Q86VM9	Zinc finger CCCH domain-containing protein 18 OS=Homo sapiens OX=9606 GN=ZC3H18 PE=1 SV=2 - [ZCH18_HUMAN]	2.41	5	2	2	2				2.41	2	2				953	106.316	8.32373
B7Z2M8	cDNA FLJ54654, highly similar to Heat shock 70 kDa protein 12A OS=Homo sapiens OX=9606 PE=2 SV=1 - [B7Z2M8_HUMAN]	2.39	4	1	1	1				2.39	1	1				461	51.2939	8.30908
D3DV75	Adenosine deaminase, RNA-specific, isoform CRA_b OS=Homo sapiens OX=9606 GN=ADAR PE=4 SV=1 - [D3DV75_HUMAN]	2.37	8	2	2	2				2.37	2	2				886	98.6829	8.66064
Q8N5N1	Kinesin-like protein (Fragment) OS=Homo sapiens OX=9606 PE=2 SV=1 - [Q8N5N1_HUMAN]	2.35	7	1	1	1				2.35	1	1				468	52.2954	7.12256
B4DPY2	cDNA FLJ59286, highly similar to Pre-mRNA-processing factor 40 homolog A (Fragment) OS=Homo sapiens OX=9606 PE=2 SV=1 - [B4DPY2_HUMAN]	2.33	3	2	2	2				2.33	2	2				816	92.8389	8.14795
Q6P2E9	Enhancer of mRNA-decapping protein 4 OS=Homo sapiens OX=9606 GN=EDC4 PE=1 SV=1 - [EDC4_HUMAN]	2.28	2	3	3	3				2.28	3	3				1401	151.567	5.85889
B4DF22	cDNA FLJ55615, highly similar to SWI/SNF-related matrix-associatedactin-dependent regulator of chromatin subfamily C member 2 OS=Homo sapiens OX=9606 PE=2 SV=1 - [B4DF22_HUMAN]	2.26	6	1	2	2				2.26	2	2				1019	112.143	5.2876
H0Y2X5	Aldehyde dehydrogenase 1 family, member A3, isoform CRA_b OS=Homo sapiens OX=9606 GN=ALDH1A3 PE=1 SV=1 - [H0Y2X5_HUMAN]	2.22	5	1	1	1				2.22	1	1				405	44.2288	7.56201
J3KPS2	Protein FAM83H (Fragment) OS=Homo sapiens OX=9606 GN=FAM83H PE=1 SV=1 - [J3KPS2_HUMAN]	2.21	3	1	1	1				2.21	1	1				906	96.3898	8.83643
H0YL91	Activating signal cointegrator 1 OS=Homo sapiens OX=9606 GN=TRIP4 PE=1 SV=1 - [H0YL91_HUMAN]	2.17	2	1	1	1				2.17	1	1				368	42.0267	7.21045
Q6ZTI3	cDNA FLJ44621 fis, clone BRACE2016896, highly similar to Lysyl-tRNA synthetase OS=Homo sapiens OX=9606 PE=2 SV=1 - [Q6ZTI3_HUMAN]	2.13	2	1	1	1				2.13	1	1				423	48.3904	5.37646
Q8N9Z3	cDNA FLJ36025 fis, clone TESTI2016701, highly similar to TUMOR NECROSIS FACTOR TYPE 1 RECEPTOR ASSOCIATED PROTEIN OS=Homo sapiens OX=9606 PE=2 SV=1 - [Q8N9Z3_HUMAN]	2.07	6	1	1	1				2.07	1	1				579	66.005	7.32764
A0A0C4DG98	THO complex subunit 2 OS=Homo sapiens OX=9606 GN=THOC2 PE=1 SV=1 - [A0A0C4DG98_HUMAN]	2.03	6	3	3	3				2.03	3	3				1478	169.475	8.67529
Q6P0M4	IARS protein OS=Homo sapiens OX=9606 GN=IARS PE=2 SV=1 - [Q6P0M4_HUMAN]	1.99	11	2	2	2				1.99	2	2				1055	120.55	6.12549
Q6P158	Putative ATP-dependent RNA helicase DHX57 OS=Homo sapiens OX=9606 GN=DHX57 PE=1 SV=2 - [DHX57_HUMAN]	1.95	5	3	3	3				1.95	3	3				1386	155.507	7.7085
Q13136	Liprin-alpha-1 OS=Homo sapiens OX=9606 GN=PPFIA1 PE=1 SV=1 - [LIPA1_HUMAN]	1.91	8	2	2	2				1.91	2	2				1202	135.695	6.29053
A0A0A0MRK1	G patch domain-containing protein 4 OS=Homo sapiens OX=9606 GN=GPATCH4 PE=1 SV=1 - [A0A0A0MRK1_HUMAN]	1.89	4	1	1	1				1.89	1	1				370	42.0293	9.30518
Q92667	A-kinase anchor protein 1, mitochondrial OS=Homo sapiens OX=9606 GN=AKAP1 PE=1 SV=1 - [AKAP1_HUMAN]	1.88	6	2	2	2				1.88	2	2				903	97.2809	4.94482
V9GYZ6	Glutamyl-prolyl-tRNA synthetase 1 (Fragment) OS=Homo sapiens OX=9606 GN=EPRS1 PE=1 SV=1 - [V9GYZ6_HUMAN]	1.86	5	2	2	2				1.86	2	2				968	108.972	7.7085
Q7Z5T5	Eukaryotic translation initiation factor 3 subunit A (Fragment) OS=Homo sapiens OX=9606 GN=EIF3A PE=2 SV=1 - [Q7Z5T5_HUMAN]	1.85	7	2	2	2				1.85	2	2				812	96.8038	8.51416
A0A0A0MRN0	PRP38 pre-mRNA processing factor 38 (Yeast) domain containing B, isoform CRA_b OS=Homo sapiens OX=9606 GN=PRPF38B PE=1 SV=1 - [A0A0A0MRN0_HUMAN]	1.84	2	1	1	1				1.84	1	1				435	52.4563	10.8433
A0A024R632	Kinesin-like protein OS=Homo sapiens OX=9606 GN=KIF22 PE=3 SV=1 - [A0A024R632_HUMAN]	1.84	4	1	1	1				1.84	1	1				597	66.266	8.90967
Q8TCJ2	Dolichyl-diphosphooligosaccharide--protein glycosyltransferase subunit STT3B OS=Homo sapiens OX=9606 GN=STT3B PE=1 SV=1 - [STT3B_HUMAN]	1.82	1	1	1	1				1.82	1	1				826	93.6137	8.90967
B7ZLC9	GEMIN5 protein OS=Homo sapiens OX=9606 GN=GEMIN5 PE=2 SV=1 - [B7ZLC9_HUMAN]	1.79	3	3	3	3				1.79	3	3				1507	168.326	6.62451
B4DEX7	cDNA FLJ51806, highly similar to Homo sapiens proline-, glutamic acid-, leucine-rich protein 1 (PELP1), mRNA OS=Homo sapiens OX=9606 PE=2 SV=1 - [B4DEX7_HUMAN]	1.77	7	1	1	1				1.77	1	1				906	96.8297	4.28467
B3KVX6	cDNA FLJ41699 fis, clone HCHON2004776, highly similar to Homo sapiens cytoskeleton-associated protein 4 (CKAP4), mRNA OS=Homo sapiens OX=9606 PE=2 SV=1 - [B3KVX6_HUMAN]	1.73	4	1	1	1				1.73	1	1				521	58.1158	5.24951
E7ET15	U2 snRNP-associated SURP motif-containing protein OS=Homo sapiens OX=9606 GN=U2SURP PE=1 SV=1 - [E7ET15_HUMAN]	1.65	3	2	2	2				1.65	2	2				1028	118.175	8.54346
B3KQH1	cDNA FLJ90452 fis, clone NT2RP3001475, highly similar to Splicing factor 3B subunit 3 OS=Homo sapiens OX=9606 PE=2 SV=1 - [B3KQH1_HUMAN]	1.56	3	1	1	1				1.56	1	1				897	99.8586	5.13525
Q86UP2	Kinectin OS=Homo sapiens OX=9606 GN=KTN1 PE=1 SV=1 - [KTN1_HUMAN]	1.55	6	2	2	2				1.55	2	2				1357	156.179	5.64307
O94776	Metastasis-associated protein MTA2 OS=Homo sapiens OX=9606 GN=MTA2 PE=1 SV=1 - [MTA2_HUMAN]	1.5	1	1	1	2				1.5	1	1				668	74.9757	9.65674
Q27J81	Inverted formin-2 OS=Homo sapiens OX=9606 GN=INF2 PE=1 SV=2 - [INF2_HUMAN]	1.44	2	2	2	2				0.56	1	1				1249	135.54	5.37646
Q7L8L6	FAST kinase domain-containing protein 5, mitochondrial OS=Homo sapiens OX=9606 GN=FASTKD5 PE=1 SV=1 - [FAKD5_HUMAN]	1.31	1	1	1	1				1.31	1	1				764	86.5186	8.1333
B3KWI1	cDNA FLJ43111 fis, clone CTONG2025900, highly similar to Sterile alpha motif domain-containing protein 9 OS=Homo sapiens OX=9606 PE=2 SV=1 - [B3KWI1_HUMAN]	1.19	3	1	1	1				1.19	1	1				754	87.5352	8.1333
A0A140VKD3	Testis tissue sperm-binding protein Li 50e OS=Homo sapiens OX=9606 PE=2 SV=1 - [A0A140VKD3_HUMAN]	1.12	3	1	1	1				1.12	1	1				625	68.647	6.85889
Q9P206	Uncharacterized protein KIAA1522 OS=Homo sapiens OX=9606 GN=KIAA1522 PE=1 SV=2 - [K1522_HUMAN]	0.97	1	1	1	2				0.97	1	1				1035	107.03	9.72998
F5H3Y4	Probable ATP-dependent RNA helicase DHX37 (Fragment) OS=Homo sapiens OX=9606 GN=DHX37 PE=1 SV=2 - [F5H3Y4_HUMAN]	0.9	2	1	1	1				0.9	1	1				999	110.731	7.37158
Q14692	Ribosome biogenesis protein BMS1 homolog OS=Homo sapiens OX=9606 GN=BMS1 PE=1 SV=1 - [BMS1_HUMAN]	0.86	1	1	1	1				0.86	1	1				1282	145.716	6.44287
B4DLY2	cDNA FLJ56600, highly similar to Large proline-rich protein BAT2 OS=Homo sapiens OX=9606 PE=2 SV=1 - [B4DLY2_HUMAN]	0.8	14	1	1	2				0.8	1	1	0.8	1	1	1382	145.818	9.99365
H7BXY3	ATP-dependent RNA helicase DHX30 OS=Homo sapiens OX=9606 GN=DHX30 PE=1 SV=1 - [H7BXY3_HUMAN]	0.77	2	1	1	1				0.77	1	1				1166	130.469	8.55811
A0A087WUE9	Symplekin OS=Homo sapiens OX=9606 GN=SYMPK PE=1 SV=1 - [A0A087WUE9_HUMAN]	0.76	4	1	1	1				0.76	1	1				1058	117.364	6.88818
B7Z6H4	DNA-directed RNA polymerase subunit OS=Homo sapiens OX=9606 PE=2 SV=1 - [B7Z6H4_HUMAN]	0.58	2	1	1	1				0.58	1	1				1369	153.412	8.48486
A0A384P5W4	Epididymis secretory sperm binding protein OS=Homo sapiens OX=9606 PE=2 SV=1 - [A0A384P5W4_HUMAN]	0.49	2	1	1	1				0.49	1	1				1648	186.349	7.91357
B4DUQ1	cDNA FLJ54552, highly similar to Heterogeneous nuclear ribonucleoprotein K OS=Homo sapiens OX=9606 PE=2 SV=1 - [B4DUQ1_HUMAN]	48.52	9	20	20	154		10	10	46.7	19	62	33.26	11	19	439	48.4802	5.92236
P12956	X-ray repair cross-complementing protein 6 OS=Homo sapiens OX=9606 GN=XRCC6 PE=1 SV=2 - [XRCC6_HUMAN]	45.98	17	6	26	69	21.02	12	17	30.21	17	21				609	69.7991	6.63916
B4E356	cDNA FLJ54993, highly similar to ATP-dependent DNA helicase 2 subunit 1 OS=Homo sapiens OX=9606 PE=2 SV=1 - [B4E356_HUMAN]	44.96	14	1	21	61	20.8	10	15	33.19	14	18				476	54.4177	8.86572
B4DDX2	cDNA FLJ54590, highly similar to KH domain-containing, RNA-binding, signaltransduction-associated protein 1 OS=Homo sapiens OX=9606 PE=2 SV=1 - [B4DDX2_HUMAN]	26.48	11	13	13	49	17.26	6	6	24.35	11	19	4.49	2	2	423	46.4303	8.80713
O00425	Insulin-like growth factor 2 mRNA-binding protein 3 OS=Homo sapiens OX=9606 GN=IGF2BP3 PE=1 SV=2 - [IF2B3_HUMAN]	53.2	2	25	29	124	15.54	7	7	50.43	27	63	4.66	2	3	579	63.6656	8.86572
J3KTA4	Probable ATP-dependent RNA helicase DDX5 OS=Homo sapiens OX=9606 GN=DDX5 PE=1 SV=1 - [J3KTA4_HUMAN]	36.48	17	15	22	80	13.19	8	8	29.8	17	31	14.01	8	11	614	69.0438	8.85107
A0A087X0X3	Heterogeneous nuclear ribonucleoprotein M OS=Homo sapiens OX=9606 GN=HNRNPM PE=1 SV=1 - [A0A087X0X3_HUMAN]	36.03	16	26	26	71	12.33	8	9	29.45	20	31				730	77.5184	8.77783
A0A2R8Y5G6	ATP-dependent RNA helicase DDX3X OS=Homo sapiens OX=9606 GN=DDX3X PE=1 SV=1 - [A0A2R8Y5G6_HUMAN]	30.39	35	15	16	28	11.74	6	6	20.58	11	11	1.77	1	1	622	69.0049	7.54736
Q9Y6M1	Insulin-like growth factor 2 mRNA-binding protein 2 OS=Homo sapiens OX=9606 GN=IGF2BP2 PE=1 SV=2 - [IF2B2_HUMAN]	47.91	3	24	26	163	10.85	5	5	43.74	22	56	19.2	8	10	599	66.0806	8.45557
A0A087WTT1	Polyadenylate-binding protein OS=Homo sapiens OX=9606 GN=PABPC1 PE=1 SV=1 - [A0A087WTT1_HUMAN]	46.74	28	3	24	116	10.34	5	5	41.95	22	44	24.71	12	14	522	58.4988	9.26123
Q9NZI8	Insulin-like growth factor 2 mRNA-binding protein 1 OS=Homo sapiens OX=9606 GN=IGF2BP1 PE=1 SV=2 - [IF2B1_HUMAN]	53.9	2	27	30	148	9.19	5	5	53.9	29	90	21.66	10	20	577	63.4412	9.20264
H0YAR2	Polyadenylate-binding protein 1 (Fragment) OS=Homo sapiens OX=9606 GN=PABPC1 PE=1 SV=1 - [H0YAR2_HUMAN]	53.52	3	2	16	75	8.1	2	2	50.7	15	28	22.54	6	7	284	32.2292	9.0415
Q9NVI7	ATPase family AAA domain-containing protein 3A OS=Homo sapiens OX=9606 GN=ATAD3A PE=1 SV=2 - [ATD3A_HUMAN]	25.08	6	4	14	23	8.04	5	5	20.03	11	11				634	71.3247	8.98291
A0A3B3ITZ9	Thyroid hormone receptor-associated protein 3 OS=Homo sapiens OX=9606 GN=THRAP3 PE=1 SV=1 - [A0A3B3ITZ9_HUMAN]	15.93	4	7	13	24	7.8	5	5	13.08	11	12	1.32	1	1	910	103.462	10.1694
P11142	Heat shock cognate 71 kDa protein OS=Homo sapiens OX=9606 GN=HSPA8 PE=1 SV=1 - [HSP7C_HUMAN]	28.17	28	13	17	48	7.43	4	4	26.32	16	22	2.01	1	1	646	70.8542	5.51611
A0A0F7L0Q8	Fragile X mental retardation autosomal homolog variant p5FK OS=Homo sapiens OX=9606 GN=FXR1 PE=2 SV=1 - [A0A0F7L0Q8_HUMAN]	32.27	17	14	16	33	7.06	4	4	20	10	16				595	67.2296	7.28369
A8K4H1	cDNA FLJ78268, highly similar to Homo sapiens fusion (involved in t(12;16) in malignant liposarcoma), transcript variant 1, mRNA OS=Homo sapiens OX=9606 PE=2 SV=1 - [A8K4H1_HUMAN]	16.38	9	6	8	37	6.67	3	3	14.86	7	16	6.67	3	4	525	53.3788	9.36377
P02545	Prelamin-A/C OS=Homo sapiens OX=9606 GN=LMNA PE=1 SV=1 - [LMNA_HUMAN]	31.33	10	20	20	37	6.33	4	4	21.54	14	14				664	74.0947	7.02002
Q96T67	TOB3 OS=Homo sapiens OX=9606 PE=2 SV=1 - [Q96T67_HUMAN]	19.72	6	1	11	20	6.23	4	4	18.51	10	10				578	65.0747	9.33447
B2RMV2	CYTSA protein OS=Homo sapiens OX=9606 GN=CYTSA PE=2 SV=1 - [B2RMV2_HUMAN]	26.86	7	26	26	43	6.18	6	6	20.14	19	20				1117	124.499	5.75732
A0A1U9X7W4	HSPA1A OS=Homo sapiens OX=9606 PE=3 SV=1 - [A0A1U9X7W4_HUMAN]	21.22	18	10	13	31	6.08	3	3	15.91	10	14	3.9	2	2	641	69.995	5.65576
Q08211	ATP-dependent RNA helicase A OS=Homo sapiens OX=9606 GN=DHX9 PE=1 SV=4 - [DHX9_HUMAN]	23.78	4	25	25	40	5.98	7	7	17.87	20	25				1270	140.869	6.84424
P27694	Replication protein A 70 kDa DNA-binding subunit OS=Homo sapiens OX=9606 GN=RPA1 PE=1 SV=2 - [RFA1_HUMAN]	10.88	4	6	6	11	5.84	3	3	7.63	4	4				616	68.0953	7.21045
B7ZLP5	SAFB protein OS=Homo sapiens OX=9606 GN=SAFB PE=2 SV=1 - [B7ZLP5_HUMAN]	15.75	11	6	11	17	5.36	3	3	13.24	9	10				914	102.518	5.43994
A0A1X7SBZ2	Probable ATP-dependent RNA helicase DDX17 OS=Homo sapiens OX=9606 GN=DDX17 PE=1 SV=1 - [A0A1X7SBZ2_HUMAN]	20.16	8	6	13	44	4.94	3	3	14.4	9	15	4.94	3	5	729	80.2041	8.26514
A0A0A0MRM8	Unconventional myosin-VI OS=Homo sapiens OX=9606 GN=MYO6 PE=1 SV=1 - [A0A0A0MRM8_HUMAN]	23.7	17	26	26	48	4.79	6	6	12.13	13	13				1253	144.924	8.55811
Q6IQ30	Polyadenylate-binding protein OS=Homo sapiens OX=9606 GN=PABPC4 PE=2 SV=1 - [Q6IQ30_HUMAN]	31.21	15	12	20	57	4.55	3	3	24.39	16	21	10.3	6	7	660	72.3149	9.34912
B7Z4V2	cDNA FLJ51907, highly similar to Stress-70 protein, mitochondrial OS=Homo sapiens OX=9606 PE=2 SV=1 - [B7Z4V2_HUMAN]	30.08	14	18	18	38	3.76	2	2	28.57	17	21	1.8	1	1	665	72.3561	5.93506
Q14151	Scaffold attachment factor B2 OS=Homo sapiens OX=9606 GN=SAFB2 PE=1 SV=1 - [SAFB2_HUMAN]	10.6	5	3	8	11	3.67	2	2	9.65	7	7				953	107.408	6.16357
Q9P2M7	Cingulin OS=Homo sapiens OX=9606 GN=CGN PE=1 SV=2 - [CING_HUMAN]	25.98	5	25	25	33	3.59	4	4	6.77	8	8				1197	136.304	5.5415
A0A3B3ITJ4	Heterogeneous nuclear ribonucleoprotein L (Fragment) OS=Homo sapiens OX=9606 GN=HNRNPL PE=1 SV=1 - [A0A3B3ITJ4_HUMAN]	43.39	8	3	18	79	3.35	2	2	38.55	17	44	5.21	3	3	537	59.1809	7.10791
B2R959	cDNA, FLJ94229, highly similar to Homo sapiens heterogeneous nuclear ribonucleoprotein L (HNRPL),mRNA OS=Homo sapiens OX=9606 PE=2 SV=1 - [B2R959_HUMAN]	45.88	7	3	18	89	3.23	2	2	41.22	17	49	5.02	3	3	558	60.2112	7.10791
A0A024R609	Pyruvate kinase OS=Homo sapiens OX=9606 GN=PKM2 PE=3 SV=1 - [A0A024R609_HUMAN]	11.88	19	3	3	7	3.19	1	1	11.88	3	3	3.77	1	1	345	37.5343	6.39209
Q7Z417	Nuclear fragile X mental retardation-interacting protein 2 OS=Homo sapiens OX=9606 GN=NUFIP2 PE=1 SV=1 - [NUFP2_HUMAN]	21.58	1	11	11	22	2.73	2	3	16.26	8	9	5.47	3	3	695	76.0747	8.70459
Q9UN86	Ras GTPase-activating protein-binding protein 2 OS=Homo sapiens OX=9606 GN=G3BP2 PE=1 SV=2 - [G3BP2_HUMAN]	24.69	13	10	11	35	2.7	1	1	24.69	10	18	2.7	1	1	482	54.0878	5.5542
Q9NZB2	Constitutive coactivator of PPAR-gamma-like protein 1 OS=Homo sapiens OX=9606 GN=FAM120A PE=1 SV=2 - [F120A_HUMAN]	26.83	7	25	25	37	2.68	2	2	25.67	24	35				1118	121.811	8.88037
E9PJ04	Splicing factor 3B subunit 2 (Fragment) OS=Homo sapiens OX=9606 GN=SF3B2 PE=1 SV=8 - [E9PJ04_HUMAN]	5.38	6	2	2	3	2.55	1	1	5.38	2	2				353	38.3929	6.45557
B7Z700	cDNA FLJ54557, highly similar to helicase MOV-10 OS=Homo sapiens OX=9606 PE=2 SV=1 - [B7Z700_HUMAN]	4.14	4	3	3	6	2.02	1	1	4.14	3	3				941	106.452	8.80713
B4DRH6	cDNA FLJ54509, highly similar to Trifunctional enzyme subunit alpha, mitochondrial OS=Homo sapiens OX=9606 PE=2 SV=1 - [B4DRH6_HUMAN]	4.46	7	3	3	7	1.95	1	2	3.21	2	2				717	78.2653	8.92432
Q59GC1	Fragile X mental retardation 1 variant (Fragment) OS=Homo sapiens OX=9606 PE=2 SV=1 - [Q59GC1_HUMAN]	12.71	11	1	7	12	1.52	1	1	9.11	5	7				527	59.118	8.646
B2R8Z8	cDNA, FLJ94136, highly similar to Homo sapiens synaptotagmin binding, cytoplasmic RNA interacting protein (SYNCRIP), mRNA OS=Homo sapiens OX=9606 PE=2 SV=1 - [B2R8Z8_HUMAN]	29.53	7	10	16	46	1.44	1	1	28.09	14	20	4.65	2	2	623	69.5587	8.76318
P42704	Leucine-rich PPR motif-containing protein, mitochondrial OS=Homo sapiens OX=9606 GN=LRPPRC PE=1 SV=3 - [LPPRC_HUMAN]	16.21	6	20	20	25	1.43	2	2	15.42	19	19				1394	157.805	6.12549
R9WQY1	Fragile X mental retardation 1 OS=Homo sapiens OX=9606 GN=FMR1 PE=2 SV=1 - [R9WQY1_HUMAN]	12.54	11	1	7	12	1.41	1	1	8.48	5	7				566	63.9424	8.39697
D3DWL9	Cleavage and polyadenylation specific factor 1, 160kDa, isoform CRA_a OS=Homo sapiens OX=9606 GN=CPSF1 PE=4 SV=1 - [D3DWL9_HUMAN]	9.3	3	11	11	13	1.25	1	1	9.3	11	12				1365	151.89	6.32861
B3GQS7	Mitochondrial heat shock 60kD protein 1 variant 1 OS=Homo sapiens OX=9606 GN=HSPD1 PE=2 SV=1 - [B3GQS7_HUMAN]	14.76	15	7	7	11	1.23	1	1	13.53	6	6				569	60.6423	6.03662
H0Y8Y7	Treacle protein OS=Homo sapiens OX=9606 GN=TCOF1 PE=1 SV=2 - [H0Y8Y7_HUMAN]	3.32	7	3	3	4	1.01	1	1	2.31	2	2				994	100.52	5.49072
A0A024R7L5	UPF1 OS=Homo sapiens OX=9606 GN=UPF1 PE=2 SV=1 - [A0A024R7L5_HUMAN]	16.46	6	16	16	18	0.98	1	1	14.85	15	16	1.61	1	1	1118	122.958	6.68311
A4QPB0	IQ motif containing GTPase activating protein 1 OS=Homo sapiens OX=9606 GN=IQGAP1 PE=1 SV=1 - [A4QPB0_HUMAN]	15.21	18	21	21	29	0.72	1	1	5.31	8	8				1657	189.162	6.48096
B7Z2I3	Receptor protein-tyrosine kinase OS=Homo sapiens OX=9606 PE=2 SV=1 - [B7Z2I3_HUMAN]	8.56	39	9	9	13	0.69	1	1	7.09	7	7				1157	128.569	6.56592
E7EPN9	Protein PRRC2C OS=Homo sapiens OX=9606 GN=PRRC2C PE=1 SV=1 - [E7EPN9_HUMAN]	1.6	7	5	5	6	0.35	1	1	1.6	5	5				2819	308.589	9.0708

## Sheet: Table S12
Supplementary Table 12. Proteins identified using MS that regulate RNA.
ProteinID	ProteinName	GeneID	GeneName	BP	MF	CC	GO_Term
H0YAR2	Polyadenylate-binding protein 1		PABPC1	-	RNA binding [GO:0003723]	-	-;RNA binding [GO:0003723];-
A0A087WTT1	Polyadenylate-binding protein		PABPC1	-	-;RNA binding [GO:0003723]	-;cytosol [GO:0005829]	-;-;RNA binding [GO:0003723];-;cytosol [GO:0005829]
Q6IQ30	Polyadenylate-binding protein		PABPC4	-	-;RNA binding [GO:0003723]	-;cytoplasm [GO:0005737]	-;-;RNA binding [GO:0003723];-;cytoplasm [GO:0005737]
A0A2R8Y5G6	RNA helicase		DDX3X	-	ATP binding [GO:0005524];RNA helicase activity [GO:0003724];nucleic acid binding [GO:0003676]	-	-;ATP binding [GO:0005524];RNA helicase activity [GO:0003724];nucleic acid binding [GO:0003676];-
B2R8Z8	cDNA, FLJ94136, highly similar to Homo sapiens synaptotagmin binding, cytoplasmic RNA interacting protein (SYNCRIP), mRNA			-	RNA binding [GO:0003723]	-	-;RNA binding [GO:0003723];-
B4DDX2	cDNA FLJ54590, highly similar to KH domain-containing, RNA-binding, signaltransduction-associated protein 1			-	-;SH3 domain binding [GO:0017124];RNA binding [GO:0003723]	-;nucleus [GO:0005634]	-;-;SH3 domain binding [GO:0017124];RNA binding [GO:0003723];-;nucleus [GO:0005634]
Q9NZB2	Constitutive coactivator of PPAR-gamma-like protein 1	23196	FAM120A	-	-;RNA binding [GO:0003723]	cytosol [GO:0005829];host cell nucleus [GO:0042025];membrane [GO:0016020];nucleus [GO:0005634];-;plasma membrane [GO:0005886]	-;-;RNA binding [GO:0003723];cytosol [GO:0005829];host cell nucleus [GO:0042025];membrane [GO:0016020];nucleus [GO:0005634];-;plasma membrane [GO:0005886]
H0YAS6	Polyadenylate-binding protein 1		PABPC1	-	RNA binding [GO:0003723]	-	-;RNA binding [GO:0003723];-
E5RJN7	Double-stranded RNA-binding protein Staufen homolog 2		STAU2	-	RNA binding [GO:0003723]	-	-;RNA binding [GO:0003723];-
Q7Z417	Nuclear fragile X mental retardation-interacting protein 2	57532	NUFIP2	-	-;RNA binding [GO:0003723]	cytosol [GO:0005829];nuclear body [GO:0016604];cytoplasm [GO:0005737];cytoplasmic stress granule [GO:0010494];membrane [GO:0016020];nucleus [GO:0005634];polysomal ribosome [GO:0042788];-;nucleoplasm [GO:0005654]	-;-;RNA binding [GO:0003723];cytosol [GO:0005829];nuclear body [GO:0016604];cytoplasm [GO:0005737];cytoplasmic stress granule [GO:0010494];membrane [GO:0016020];nucleus [GO:0005634];polysomal ribosome [GO:0042788];-;nucleoplasm [GO:0005654]
A0A1X7SBZ2	RNA helicase		DDX17	-	ATP binding [GO:0005524];-;RNA helicase activity [GO:0003724];nucleic acid binding [GO:0003676]	-;nuclear speck [GO:0016607]	-;ATP binding [GO:0005524];-;RNA helicase activity [GO:0003724];nucleic acid binding [GO:0003676];-;nuclear speck [GO:0016607]
Q0VGD6	HNRPR protein	10236	HNRPR	-	RNA binding [GO:0003723]	-	-;RNA binding [GO:0003723];-
Q8IW76	eIF2AK2 protein	5610	EIF2AK2	-	ATP binding [GO:0005524];RNA binding [GO:0003723];protein kinase activity [GO:0004672]	-	-;ATP binding [GO:0005524];RNA binding [GO:0003723];protein kinase activity [GO:0004672];-
Q658Z6	Uncharacterized protein DKFZp451J085	253943	DKFZp451J085	-	RNA binding [GO:0003723]	-	-;RNA binding [GO:0003723];-
Q53HB9	RNA helicase			-	ATP binding [GO:0005524];RNA helicase activity [GO:0003724];nucleic acid binding [GO:0003676]	-	-;ATP binding [GO:0005524];RNA helicase activity [GO:0003724];nucleic acid binding [GO:0003676];-
E7EX73	Eukaryotic translation initiation factor 4 gamma 1		EIF4G1	-	mRNA binding [GO:0003729];-;translation initiation factor activity [GO:0003743]	-;cytosol [GO:0005829]	-;mRNA binding [GO:0003729];-;translation initiation factor activity [GO:0003743];-;cytosol [GO:0005829]
A0A2U3TZN9	Epithelial splicing regulatory protein 1	54845	ESRP1	-	-;RNA binding [GO:0003723]	-;nucleus [GO:0005634]	-;-;RNA binding [GO:0003723];-;nucleus [GO:0005634]
B3KTL8	cDNA FLJ38476 fis, clone FEBRA2022504, highly similar to YTH domain protein 1			-	RNA binding [GO:0003723]	-	-;RNA binding [GO:0003723];-
F5H5U2	RNA helicase		DDX55	-	ATP binding [GO:0005524];-;RNA helicase activity [GO:0003724];nucleic acid binding [GO:0003676]	-;cytosol [GO:0005829];nucleolus [GO:0005730];nucleoplasm [GO:0005654]	-;ATP binding [GO:0005524];-;RNA helicase activity [GO:0003724];nucleic acid binding [GO:0003676];-;cytosol [GO:0005829];nucleolus [GO:0005730];nucleoplasm [GO:0005654]
A8KAQ5	U1 small nuclear ribonucleoprotein 70 kDa			-	-;U1 snRNA binding [GO:0030619]	-;nucleus [GO:0005634];viral nucleocapsid [GO:0019013]	-;-;U1 snRNA binding [GO:0030619];-;nucleus [GO:0005634];viral nucleocapsid [GO:0019013]
B5BU99	High glucose-regulated protein 8		YTHDF2	-	RNA binding [GO:0003723]	-	-;RNA binding [GO:0003723];-
B3KRK2	RNA helicase	51428	DDX41	-	ATP binding [GO:0005524];RNA helicase activity [GO:0003724];nucleic acid binding [GO:0003676]	-	-;ATP binding [GO:0005524];RNA helicase activity [GO:0003724];nucleic acid binding [GO:0003676];-
Q53EP0	Fibronectin type III domain-containing protein 3B	64778	FNDC3B	-	-;RNA binding [GO:0003723]	-;integral component of membrane [GO:0016021]	-;-;RNA binding [GO:0003723];-;integral component of membrane [GO:0016021]
Q0P607	Splicing factor, arginine/serine-rich 15		SFRS15	-	RNA binding [GO:0003723]	-	-;RNA binding [GO:0003723];-
Q86VM9	Zinc finger CCCH domain-containing protein 18	124245	ZC3H18	-	-;metal ion binding [GO:0046872];RNA binding [GO:0003723]	protein-containing complex [GO:0032991];-;nuclear speck [GO:0016607]	-;-;metal ion binding [GO:0046872];RNA binding [GO:0003723];protein-containing complex [GO:0032991];-;nuclear speck [GO:0016607]
Q6P158	Putative ATP-dependent RNA helicase DHX57	90957	DHX57	-	ATP binding [GO:0005524];metal ion binding [GO:0046872];RNA helicase activity [GO:0003724];RNA binding [GO:0003723]	-	-;ATP binding [GO:0005524];metal ion binding [GO:0046872];RNA helicase activity [GO:0003724];RNA binding [GO:0003723];-
H7BXY3	RNA helicase	22907	DHX30	-	ATP binding [GO:0005524];-;RNA helicase activity [GO:0003724];nucleic acid binding [GO:0003676]	-;mitochondrion [GO:0005739];cytosol [GO:0005829]	-;ATP binding [GO:0005524];-;RNA helicase activity [GO:0003724];nucleic acid binding [GO:0003676];-;mitochondrion [GO:0005739];cytosol [GO:0005829]
D6REZ6	RNA-binding protein 47		RBM47	-;cytidine to uridine editing [GO:0016554]	-;RNA binding [GO:0003723]	-	-;cytidine to uridine editing [GO:0016554];-;RNA binding [GO:0003723];-
Q8WU90	Zinc finger CCCH domain-containing protein 15	55854	ZC3H15	-;cytoplasmic translation [GO:0002181];cytokine-mediated signaling pathway [GO:0019221];positive regulation of GTPase activity [GO:0043547]	cadherin binding [GO:0045296];-;metal ion binding [GO:0046872];RNA binding [GO:0003723]	-;cytosol [GO:0005829];nucleolus [GO:0005730]	-;cytoplasmic translation [GO:0002181];cytokine-mediated signaling pathway [GO:0019221];positive regulation of GTPase activity [GO:0043547];cadherin binding [GO:0045296];-;metal ion binding [GO:0046872];RNA binding [GO:0003723];-;cytosol [GO:0005829];nucleolus [GO:0005730]
Q6P2E9	Enhancer of mRNA-decapping protein 4	23644	EDC4	-;exonucleolytic catabolism of deadenylated mRNA [GO:0043928];deadenylation-independent decapping of nuclear-transcribed mRNA [GO:0031087]	-	cytosol [GO:0005829];cytoplasm [GO:0005737];membrane [GO:0016020];nucleus [GO:0005634];P-body [GO:0000932];-;nucleoplasm [GO:0005654];cytoplasmic ribonucleoprotein granule [GO:0036464]	-;exonucleolytic catabolism of deadenylated mRNA [GO:0043928];deadenylation-independent decapping of nuclear-transcribed mRNA [GO:0031087];-;cytosol [GO:0005829];cytoplasm [GO:0005737];membrane [GO:0016020];nucleus [GO:0005634];P-body [GO:0000932];-;nucleoplasm [GO:0005654];cytoplasmic ribonucleoprotein granule [GO:0036464]
V9GYZ6	Glutamyl-tRNA synthetase		EPRS1	-;glutamyl-tRNA aminoacylation [GO:0006424]	ATP binding [GO:0005524];-;glutamate-tRNA ligase activity [GO:0004818]	-;cytoplasm [GO:0005737]	-;glutamyl-tRNA aminoacylation [GO:0006424];ATP binding [GO:0005524];-;glutamate-tRNA ligase activity [GO:0004818];-;cytoplasm [GO:0005737]
Q6P0M4	Isoleucyl-tRNA synthetase	3376	IARS	-;isoleucyl-tRNA aminoacylation [GO:0006428]	tRNA binding [GO:0000049];aminoacyl-tRNA editing activity [GO:0002161];isoleucine-tRNA ligase activity [GO:0004822];ATP binding [GO:0005524];-	-	-;isoleucyl-tRNA aminoacylation [GO:0006428];tRNA binding [GO:0000049];aminoacyl-tRNA editing activity [GO:0002161];isoleucine-tRNA ligase activity [GO:0004822];ATP binding [GO:0005524];-;-
Q6ZTI3	cDNA FLJ44621 fis, clone BRACE2016896, highly similar to Lysyl-tRNA synthetase			-;lysyl-tRNA aminoacylation [GO:0006430]	ATP binding [GO:0005524];-;lysine-tRNA ligase activity [GO:0004824]	-;cytoplasm [GO:0005737]	-;lysyl-tRNA aminoacylation [GO:0006430];ATP binding [GO:0005524];-;lysine-tRNA ligase activity [GO:0004824];-;cytoplasm [GO:0005737]
B5MCF9	Pescadillo homolog		PES1	-;maturation of 5.8S rRNA from tricistronic rRNA transcript (SSU-rRNA, 5.8S rRNA, LSU-rRNA) [GO:0000466];maturation of LSU-rRNA from tricistronic rRNA transcript (SSU-rRNA, 5.8S rRNA, LSU-rRNA) [GO:0000463]	-;ribonucleoprotein complex binding [GO:0043021]	cytosol [GO:0005829];nucleolus [GO:0005730];chromosome [GO:0005694];-;nucleoplasm [GO:0005654];preribosome, large subunit precursor [GO:0030687]	-;maturation of 5.8S rRNA from tricistronic rRNA transcript (SSU-rRNA, 5.8S rRNA, LSU-rRNA) [GO:0000466];maturation of LSU-rRNA from tricistronic rRNA transcript (SSU-rRNA, 5.8S rRNA, LSU-rRNA) [GO:0000463];-;ribonucleoprotein complex binding [GO:0043021];cytosol [GO:0005829];nucleolus [GO:0005730];chromosome [GO:0005694];-;nucleoplasm [GO:0005654];preribosome, large subunit precursor [GO:0030687]
Q14692	Ribosome biogenesis protein BMS1 homolog	9790	BMS1	-;maturation of SSU-rRNA from tricistronic rRNA transcript (SSU-rRNA, 5.8S rRNA, LSU-rRNA) [GO:0000462];rRNA processing [GO:0006364];endonucleolytic cleavage of tricistronic rRNA transcript (SSU-rRNA, 5.8S rRNA, LSU-rRNA) [GO:0000479]	ATP binding [GO:0005524];GTP binding [GO:0005525];-;U3 snoRNA binding [GO:0034511];GTPase activity [GO:0003924];RNA binding [GO:0003723]	-;90S preribosome [GO:0030686];nucleolus [GO:0005730];nucleoplasm [GO:0005654]	-;maturation of SSU-rRNA from tricistronic rRNA transcript (SSU-rRNA, 5.8S rRNA, LSU-rRNA) [GO:0000462];rRNA processing [GO:0006364];endonucleolytic cleavage of tricistronic rRNA transcript (SSU-rRNA, 5.8S rRNA, LSU-rRNA) [GO:0000479];ATP binding [GO:0005524];GTP binding [GO:0005525];-;U3 snoRNA binding [GO:0034511];GTPase activity [GO:0003924];RNA binding [GO:0003723];-;90S preribosome [GO:00306…
A0A087X0X3	Heterogeneous nuclear ribonucleoprotein M		HNRNPM	-;mRNA splicing, via spliceosome [GO:0000398]	-;RNA binding [GO:0003723]	-;nucleoplasm [GO:0005654]	-;mRNA splicing, via spliceosome [GO:0000398];-;RNA binding [GO:0003723];-;nucleoplasm [GO:0005654]
A0A024R588	Splicing factor 1, isoform CRA_d	7536	SF1	-;mRNA splicing, via spliceosome [GO:0000398]	-;pre-mRNA branch point binding [GO:0045131];zinc ion binding [GO:0008270]	-;nucleoplasm [GO:0005654]	-;mRNA splicing, via spliceosome [GO:0000398];-;pre-mRNA branch point binding [GO:0045131];zinc ion binding [GO:0008270];-;nucleoplasm [GO:0005654]
Q59H56	Pre-mRNA splicing factor 17 variant			-;mRNA splicing, via spliceosome [GO:0000398]	-	-;catalytic step 2 spliceosome [GO:0071013]	-;mRNA splicing, via spliceosome [GO:0000398];-;-;catalytic step 2 spliceosome [GO:0071013]
Q9ULA6	SKIP_SNW domain-containing protein			-;mRNA splicing, via spliceosome [GO:0000398]	-	-;spliceosomal complex [GO:0005681]	-;mRNA splicing, via spliceosome [GO:0000398];-;-;spliceosomal complex [GO:0005681]
A0A0A0MRN0	Pre-mRNA-splicing factor 38B		PRPF38B	-;mRNA splicing, via spliceosome [GO:0000398]	-	-;precatalytic spliceosome [GO:0071011]	-;mRNA splicing, via spliceosome [GO:0000398];-;-;precatalytic spliceosome [GO:0071011]
A0A024R7L5	UPF1	5976	UPF1	-;nuclear-transcribed mRNA catabolic process, nonsense-mediated decay [GO:0000184]	helicase activity [GO:0004386];DNA binding [GO:0003677];ATP binding [GO:0005524];-;zinc ion binding [GO:0008270]	-;cytoplasm [GO:0005737];nucleoplasm [GO:0005654]	-;nuclear-transcribed mRNA catabolic process, nonsense-mediated decay [GO:0000184];helicase activity [GO:0004386];DNA binding [GO:0003677];ATP binding [GO:0005524];-;zinc ion binding [GO:0008270];-;cytoplasm [GO:0005737];nucleoplasm [GO:0005654]
B3KSJ3	cDNA FLJ36409 fis, clone THYMU2010448, highly similar to Regulator of nonsense transcripts 3B			-;nuclear-transcribed mRNA catabolic process, nonsense-mediated decay [GO:0000184]	-;nucleic acid binding [GO:0003676]	-;nucleus [GO:0005634]	-;nuclear-transcribed mRNA catabolic process, nonsense-mediated decay [GO:0000184];-;nucleic acid binding [GO:0003676];-;nucleus [GO:0005634]
B7Z700	RNA helicase			-;post-transcriptional gene silencing by RNA [GO:0035194]	-;5'-3' RNA helicase activity [GO:0032574];RNA binding [GO:0003723]	P-body [GO:0000932];-	-;post-transcriptional gene silencing by RNA [GO:0035194];-;5'-3' RNA helicase activity [GO:0032574];RNA binding [GO:0003723];P-body [GO:0000932];-
A8K9Y8	cDNA FLJ77442, highly similar to Homo sapiens grainyhead-like 2 (Drosophila), mRNA			-;regulation of transcription by RNA polymerase II [GO:0006357]	-;DNA-binding transcription factor activity [GO:0003700]	-;nucleus [GO:0005634]	-;regulation of transcription by RNA polymerase II [GO:0006357];-;DNA-binding transcription factor activity [GO:0003700];-;nucleus [GO:0005634]
A8K4H1	cDNA FLJ78268, highly similar to Homo sapiens fusion (involved in t(12;16) in malignant liposarcoma), transcript variant 1, mRNA			-;regulation of transcription, DNA-templated [GO:0006355]	-;metal ion binding [GO:0046872];RNA binding [GO:0003723]	-;nucleus [GO:0005634]	-;regulation of transcription, DNA-templated [GO:0006355];-;metal ion binding [GO:0046872];RNA binding [GO:0003723];-;nucleus [GO:0005634]
B7ZLP5	SAFB protein	6294	SAFB	-;regulation of transcription, DNA-templated [GO:0006355];regulation of mRNA processing [GO:0050684]	-;RNA binding [GO:0003723]	-	-;regulation of transcription, DNA-templated [GO:0006355];regulation of mRNA processing [GO:0050684];-;RNA binding [GO:0003723];-
A0A0F7L0Q8	Fragile X mental retardation autosomal homolog variant p5FK		FXR1	-;regulation of translation [GO:0006417]	mRNA binding [GO:0003729];-	-;cytoplasm [GO:0005737]	-;regulation of translation [GO:0006417];mRNA binding [GO:0003729];-;-;cytoplasm [GO:0005737]
O60524	Nuclear export mediator factor NEMF	9147	NEMF	-;rescue of stalled ribosome [GO:0072344];ribosome-associated ubiquitin-dependent protein catabolic process [GO:1990116];nuclear export [GO:0051168]	ribosomal large subunit binding [GO:0043023];-;tRNA binding [GO:0000049]	-;nucleus [GO:0005634];RQC complex [GO:1990112]	-;rescue of stalled ribosome [GO:0072344];ribosome-associated ubiquitin-dependent protein catabolic process [GO:1990116];nuclear export [GO:0051168];ribosomal large subunit binding [GO:0043023];-;tRNA binding [GO:0000049];-;nucleus [GO:0005634];RQC complex [GO:1990112]
B4DXG8	Exosome complex component RRP45	5393		-;RNA processing [GO:0006396]	-;exonuclease activity [GO:0004527]	-;nucleus [GO:0005634];cytoplasm [GO:0005737];exosome (RNase complex) [GO:0000178]	-;RNA processing [GO:0006396];-;exonuclease activity [GO:0004527];-;nucleus [GO:0005634];cytoplasm [GO:0005737];exosome (RNase complex) [GO:0000178]
D3DV75	Adenosine deaminase, RNA-specific, isoform CRA_b		ADAR	-;RNA processing [GO:0006396]	-;RNA binding [GO:0003723];double-stranded RNA adenosine deaminase activity [GO:0003726]	-	-;RNA processing [GO:0006396];-;RNA binding [GO:0003723];double-stranded RNA adenosine deaminase activity [GO:0003726];-
E7ET15	U2 snRNP-associated SURP motif-containing protein		U2SURP	-;RNA processing [GO:0006396]	-;RNA binding [GO:0003723]	-;nucleoplasm [GO:0005654]	-;RNA processing [GO:0006396];-;RNA binding [GO:0003723];-;nucleoplasm [GO:0005654]
B4DUQ1	Heterogeneous nuclear ribonucleoprotein K	3190		-;RNA processing [GO:0006396];regulation of transcription by RNA polymerase II [GO:0006357]	-;DNA binding [GO:0003677];RNA binding [GO:0003723]	cytoplasm [GO:0005737];podosome [GO:0002102];viral nucleocapsid [GO:0019013];-;nucleoplasm [GO:0005654];spliceosomal complex [GO:0005681]	-;RNA processing [GO:0006396];regulation of transcription by RNA polymerase II [GO:0006357];-;DNA binding [GO:0003677];RNA binding [GO:0003723];cytoplasm [GO:0005737];podosome [GO:0002102];viral nucleocapsid [GO:0019013];-;nucleoplasm [GO:0005654];spliceosomal complex [GO:0005681]
B3KMI9	cDNA FLJ11140 fis, clone PLACE1006488, highly similar to Signal recognition particle 68 kDa protein			-;SRP-dependent cotranslational protein targeting to membrane [GO:0006614]	signal recognition particle binding [GO:0005047];-;7S RNA binding [GO:0008312];endoplasmic reticulum signal peptide binding [GO:0030942]	signal recognition particle, endoplasmic reticulum targeting [GO:0005786];-	-;SRP-dependent cotranslational protein targeting to membrane [GO:0006614];signal recognition particle binding [GO:0005047];-;7S RNA binding [GO:0008312];endoplasmic reticulum signal peptide binding [GO:0030942];signal recognition particle, endoplasmic reticulum targeting [GO:0005786];-
B7Z6H4	DNA-directed RNA polymerase subunit			-;transcription, DNA-templated [GO:0006351]	-;DNA binding [GO:0003677];DNA-directed 5'-3' RNA polymerase activity [GO:0003899]	-;nucleus [GO:0005634]	-;transcription, DNA-templated [GO:0006351];-;DNA binding [GO:0003677];DNA-directed 5'-3' RNA polymerase activity [GO:0003899];-;nucleus [GO:0005634]
A0A140T936	Valyl-tRNA synthetase		VARS1	-;valyl-tRNA aminoacylation [GO:0006438]	ATP binding [GO:0005524];-;aminoacyl-tRNA editing activity [GO:0002161];valine-tRNA ligase activity [GO:0004832]	-	-;valyl-tRNA aminoacylation [GO:0006438];ATP binding [GO:0005524];-;aminoacyl-tRNA editing activity [GO:0002161];valine-tRNA ligase activity [GO:0004832];-
P25490	Transcriptional repressor protein YY1	7528	YY1	anterior/posterior pattern specification [GO:0009952];cell differentiation [GO:0030154];protein deubiquitination [GO:0016579];response to UV-C [GO:0010225];cellular response to interleukin-1 [GO:0071347];regulation of transcription by RNA polymerase II [GO:0006357];negative regulation of gene expression [GO:0010629];chromosome organization [GO:0051276];-;camera-type eye morphogenesis [GO:0048593]…	RNA polymerase II cis-regulatory region sequence-specific DNA binding [GO:0000978];SMAD binding [GO:0046332];DNA binding [GO:0003677];cis-regulatory region sequence-specific DNA binding [GO:0000987];metal ion binding [GO:0046872];sequence-specific DNA binding [GO:0043565];-;sequence-specific double-stranded DNA binding [GO:1990837];transcription regulatory region sequence-specific DNA binding [GO…	Ino80 complex [GO:0031011];transcription regulator complex [GO:0005667];cytoplasm [GO:0005737];nuclear matrix [GO:0016363];nucleus [GO:0005634];-;nucleoplasm [GO:0005654];nuclear chromatin [GO:0000790];PcG protein complex [GO:0031519]	anterior/posterior pattern specification [GO:0009952];cell differentiation [GO:0030154];protein deubiquitination [GO:0016579];response to UV-C [GO:0010225];cellular response to interleukin-1 [GO:0071347];regulation of transcription by RNA polymerase II [GO:0006357];negative regulation of gene expression [GO:0010629];chromosome organization [GO:0051276];-;camera-type eye morphogenesis [GO:0048593]…
Q86UP2	Kinectin	3895	KTN1	cellular protein metabolic process [GO:0044267];-;microtubule-based movement [GO:0007018];post-translational protein modification [GO:0043687];protein transport [GO:0015031]	cadherin binding [GO:0045296];-;kinesin binding [GO:0019894];RNA binding [GO:0003723]	integral component of endoplasmic reticulum membrane [GO:0030176];endoplasmic reticulum [GO:0005783];integral component of plasma membrane [GO:0005887];membrane [GO:0016020];-;endoplasmic reticulum membrane [GO:0005789];integral component of membrane [GO:0016021];endoplasmic reticulum lumen [GO:0005788]	cellular protein metabolic process [GO:0044267];-;microtubule-based movement [GO:0007018];post-translational protein modification [GO:0043687];protein transport [GO:0015031];cadherin binding [GO:0045296];-;kinesin binding [GO:0019894];RNA binding [GO:0003723];integral component of endoplasmic reticulum membrane [GO:0030176];endoplasmic reticulum [GO:0005783];integral component of plasma membrane …
P11142	Heat shock cognate 71 kDa protein	3312	HSPA8	cellular response to unfolded protein [GO:0034620];chaperone-mediated protein transport involved in chaperone-mediated autophagy [GO:0061741];regulation of protein complex stability [GO:0061635];viral process [GO:0016032];mRNA splicing, via spliceosome [GO:0000398];axo-dendritic transport [GO:0008088];neutrophil degranulation [GO:0043312];vesicle-mediated transport [GO:0016192];regulation of cell…	enzyme binding [GO:0019899];protein folding chaperone [GO:0044183];protein-macromolecule adaptor activity [GO:0030674];misfolded protein binding [GO:0051787];ATP binding [GO:0005524];C3HC4-type RING finger domain binding [GO:0055131];MHC class II protein complex binding [GO:0023026];ubiquitin protein ligase binding [GO:0031625];phosphatidylserine binding [GO:0001786];heat shock protein binding [G…	perinuclear region of cytoplasm [GO:0048471];lysosome [GO:0005764];lumenal side of lysosomal membrane [GO:0098575];membrane [GO:0016020];axon [GO:0030424];secretory granule lumen [GO:0034774];plasma membrane [GO:0005886];extracellular exosome [GO:0070062];blood microparticle [GO:0072562];ficolin-1-rich granule lumen [GO:1904813];dendrite [GO:0030425];nucleolus [GO:0005730];glutamatergic synapse […	cellular response to unfolded protein [GO:0034620];chaperone-mediated protein transport involved in chaperone-mediated autophagy [GO:0061741];regulation of protein complex stability [GO:0061635];viral process [GO:0016032];mRNA splicing, via spliceosome [GO:0000398];axo-dendritic transport [GO:0008088];neutrophil degranulation [GO:0043312];vesicle-mediated transport [GO:0016192];regulation of cell…
P12956	X-ray repair cross-complementing protein 6	2547	XRCC6	cellular response to X-ray [GO:0071481];brain development [GO:0007420];positive regulation of protein kinase activity [GO:0045860];telomere maintenance [GO:0000723];neutrophil degranulation [GO:0043312];negative regulation of transcription, DNA-templated [GO:0045892];double-strand break repair via nonhomologous end joining [GO:0006303];establishment of integrated proviral latency [GO:0075713];dou…	damaged DNA binding [GO:0003684];DNA binding [GO:0003677];protein-containing complex binding [GO:0044877];ATP binding [GO:0005524];telomeric DNA binding [GO:0042162];-;protein C-terminus binding [GO:0008022];double-stranded DNA binding [GO:0003690];transcription regulatory region sequence-specific DNA binding [GO:0000976];DNA helicase activity [GO:0003678];5'-deoxyribose-5-phosphate lyase activit…	protein-containing complex [GO:0032991];cytosol [GO:0005829];transcription regulator complex [GO:0005667];nuclear chromosome, telomeric region [GO:0000784];ficolin-1-rich granule lumen [GO:1904813];Ku70 [GO:0043564];nucleolus [GO:0005730];nuclear telomere cap complex [GO:0000783];membrane [GO:0016020];extracellular region [GO:0005576];nucleus [GO:0005634];-;nucleoplasm [GO:0005654];secretory gran…	cellular response to X-ray [GO:0071481];brain development [GO:0007420];positive regulation of protein kinase activity [GO:0045860];telomere maintenance [GO:0000723];neutrophil degranulation [GO:0043312];negative regulation of transcription, DNA-templated [GO:0045892];double-strand break repair via nonhomologous end joining [GO:0006303];establishment of integrated proviral latency [GO:0075713];dou…
O94776	Metastasis-associated protein MTA2	9219	MTA2	chromatin assembly or disassembly [GO:0006333];positive regulation of transcription by RNA polymerase II [GO:0045944];regulation of signal transduction by p53 class mediator [GO:1901796];histone deacetylation [GO:0016575];DNA methylation [GO:0006306];-;regulation of fibroblast migration [GO:0010762];ATP-dependent chromatin remodeling [GO:0043044];negative regulation of transcription by RNA polyme…	RNA polymerase II repressing transcription factor binding [GO:0001103];RNA polymerase II transcription factor binding [GO:0001085];transcription corepressor activity [GO:0003714];sequence-specific DNA binding [GO:0043565];histone deacetylase binding [GO:0042826];-;transcription coactivator activity [GO:0003713];histone deacetylase activity [GO:0004407];chromatin binding [GO:0003682];zinc ion bind…	protein-containing complex [GO:0032991];transcription regulator complex [GO:0005667];histone deacetylase complex [GO:0000118];membrane [GO:0016020];nucleus [GO:0005634];NuRD complex [GO:0016581];-;nucleoplasm [GO:0005654];nuclear chromatin [GO:0000790]	chromatin assembly or disassembly [GO:0006333];positive regulation of transcription by RNA polymerase II [GO:0045944];regulation of signal transduction by p53 class mediator [GO:1901796];histone deacetylation [GO:0016575];DNA methylation [GO:0006306];-;regulation of fibroblast migration [GO:0010762];ATP-dependent chromatin remodeling [GO:0043044];negative regulation of transcription by RNA polyme…
Q08211	ATP-dependent RNA helicase A	1660	DHX9	CRD-mediated mRNA stabilization [GO:0070934];pyroptosis [GO:0070269];mRNA splicing, via spliceosome [GO:0000398];targeting of mRNA for destruction involved in RNA interference [GO:0030423];mRNA transport [GO:0051028];DNA-templated transcription, termination [GO:0006353];inflammatory response [GO:0006954];DNA duplex unwinding [GO:0032508];positive regulation of NF-kappaB transcription factor activ…	RNA polymerase II cis-regulatory region sequence-specific DNA binding [GO:0000978];DNA binding [GO:0003677];RNA polymerase II transcription factor binding [GO:0001085];single-stranded DNA binding [GO:0003697];triplex DNA binding [GO:0045142];double-stranded DNA binding [GO:0003690];double-stranded RNA binding [GO:0003725];RISC complex binding [GO:1905172];RNA binding [GO:0003723];RNA polymerase I…	actin cytoskeleton [GO:0015629];membrane [GO:0016020];polysome [GO:0005844];cytoplasmic ribonucleoprotein granule [GO:0036464];protein-containing complex [GO:0032991];nuclear body [GO:0016604];CRD-mediated mRNA stability complex [GO:0070937];nucleolus [GO:0005730];nucleoplasm [GO:0005654];nuclear stress granule [GO:0097165];RISC complex [GO:0016442];RISC-loading complex [GO:0070578];perichromatin…	CRD-mediated mRNA stabilization [GO:0070934];pyroptosis [GO:0070269];mRNA splicing, via spliceosome [GO:0000398];targeting of mRNA for destruction involved in RNA interference [GO:0030423];mRNA transport [GO:0051028];DNA-templated transcription, termination [GO:0006353];inflammatory response [GO:0006954];DNA duplex unwinding [GO:0032508];positive regulation of NF-kappaB transcription factor activ…
Q9UN86	Ras GTPase-activating protein-binding protein 2	9908	G3BP2	cytoplasmic sequestering of NF-kappaB [GO:0007253];innate immune response [GO:0045087];stress granule assembly [GO:0034063];viral process [GO:0016032];positive regulation of stress granule assembly [GO:0062029];mRNA transport [GO:0051028];-;protein homooligomerization [GO:0051260];Ras protein signal transduction [GO:0007265]	mRNA binding [GO:0003729];-;signaling receptor complex adaptor activity [GO:0030159];RNA binding [GO:0003723]	cytosol [GO:0005829];cytoplasm [GO:0005737];cytoplasmic stress granule [GO:0010494];-;ribonucleoprotein complex [GO:1990904]	cytoplasmic sequestering of NF-kappaB [GO:0007253];innate immune response [GO:0045087];stress granule assembly [GO:0034063];viral process [GO:0016032];positive regulation of stress granule assembly [GO:0062029];mRNA transport [GO:0051028];-;protein homooligomerization [GO:0051260];Ras protein signal transduction [GO:0007265];mRNA binding [GO:0003729];-;signaling receptor complex adaptor activity …
P35251	Replication factor C subunit 1	5981	RFC1	DNA-dependent DNA replication [GO:0006261];positive regulation of transcription, DNA-templated [GO:0045893];nucleotide-excision repair, DNA incision [GO:0033683];-;telomere maintenance via telomerase [GO:0007004];nucleotide-excision repair, DNA incision, 5'-to lesion [GO:0006296];transcription-coupled nucleotide-excision repair [GO:0006283];translesion synthesis [GO:0019985];nucleotide-excision r…	DNA binding [GO:0003677];ATP binding [GO:0005524];sequence-specific DNA binding [GO:0043565];protein domain specific binding [GO:0019904];enzyme activator activity [GO:0008047];-;double-stranded DNA binding [GO:0003690];DNA clamp unloader activity [GO:0061860];DNA clamp loader activity [GO:0003689]	extracellular exosome [GO:0070062];cytoplasm [GO:0005737];nucleolus [GO:0005730];DNA replication factor C complex [GO:0005663];nucleus [GO:0005634];-;Elg1 RFC-like complex [GO:0031391];nucleoplasm [GO:0005654]	DNA-dependent DNA replication [GO:0006261];positive regulation of transcription, DNA-templated [GO:0045893];nucleotide-excision repair, DNA incision [GO:0033683];-;telomere maintenance via telomerase [GO:0007004];nucleotide-excision repair, DNA incision, 5'-to lesion [GO:0006296];transcription-coupled nucleotide-excision repair [GO:0006283];translesion synthesis [GO:0019985];nucleotide-excision r…
Q13283	Ras GTPase-activating protein-binding protein 1	10146	G3BP1	innate immune response [GO:0045087];defense response to virus [GO:0051607];negative regulation of canonical Wnt signaling pathway [GO:0090090];stress granule assembly [GO:0034063];viral process [GO:0016032];positive regulation of stress granule assembly [GO:0062029];-;Ras protein signal transduction [GO:0007265];type I interferon production [GO:0032606]	DNA binding [GO:0003677];ATP binding [GO:0005524];-;mRNA binding [GO:0003729];RNA helicase activity [GO:0003724];DNA helicase activity [GO:0003678];RNA binding [GO:0003723];endonuclease activity [GO:0004519]	cytosol [GO:0005829];ribonucleoprotein complex [GO:1990904];cytoplasm [GO:0005737];perikaryon [GO:0043204];cytoplasmic stress granule [GO:0010494];nucleus [GO:0005634];-;focal adhesion [GO:0005925]	innate immune response [GO:0045087];defense response to virus [GO:0051607];negative regulation of canonical Wnt signaling pathway [GO:0090090];stress granule assembly [GO:0034063];viral process [GO:0016032];positive regulation of stress granule assembly [GO:0062029];-;Ras protein signal transduction [GO:0007265];type I interferon production [GO:0032606];DNA binding [GO:0003677];ATP binding [GO:00…
Q9NUL7	Probable ATP-dependent RNA helicase DDX28	55794	DDX28	mitochondrial large ribosomal subunit assembly [GO:1902775];-	ATP binding [GO:0005524];rRNA binding [GO:0019843];-;RNA helicase activity [GO:0003724];RNA binding [GO:0003723]	cytosol [GO:0005829];nucleolus [GO:0005730];ribonucleoprotein granule [GO:0035770];mitochondrial nucleoid [GO:0042645];mitochondrion [GO:0005739];-;nucleoplasm [GO:0005654]	mitochondrial large ribosomal subunit assembly [GO:1902775];-;ATP binding [GO:0005524];rRNA binding [GO:0019843];-;RNA helicase activity [GO:0003724];RNA binding [GO:0003723];cytosol [GO:0005829];nucleolus [GO:0005730];ribonucleoprotein granule [GO:0035770];mitochondrial nucleoid [GO:0042645];mitochondrion [GO:0005739];-;nucleoplasm [GO:0005654]
Q6UN15	Pre-mRNA 3'-end-processing factor FIP1	81608	FIP1L1	mRNA 3'-end processing [GO:0031124];mRNA polyadenylation [GO:0006378];termination of RNA polymerase II transcription [GO:0006369];mRNA export from nucleus [GO:0006406];mRNA splicing, via spliceosome [GO:0000398];pre-mRNA cleavage required for polyadenylation [GO:0098789];-	-;RNA binding [GO:0003723]	-;mRNA cleavage and polyadenylation specificity factor complex [GO:0005847];nucleoplasm [GO:0005654]	mRNA 3'-end processing [GO:0031124];mRNA polyadenylation [GO:0006378];termination of RNA polymerase II transcription [GO:0006369];mRNA export from nucleus [GO:0006406];mRNA splicing, via spliceosome [GO:0000398];pre-mRNA cleavage required for polyadenylation [GO:0098789];-;-;RNA binding [GO:0003723];-;mRNA cleavage and polyadenylation specificity factor complex [GO:0005847];nucleoplasm [GO:000565…
B4DPY2	cDNA FLJ59286, highly similar to Pre-mRNA-processing factor 40 homolog A			mRNA cis splicing, via spliceosome [GO:0045292]	-	-	mRNA cis splicing, via spliceosome [GO:0045292];-;-
B2R959	cDNA, FLJ94229, highly similar to Homo sapiens heterogeneous nuclear ribonucleoprotein L (HNRPL),mRNA			mRNA processing [GO:0006397];-	-;RNA binding [GO:0003723]	-;nucleus [GO:0005634];viral nucleocapsid [GO:0019013]	mRNA processing [GO:0006397];-;-;RNA binding [GO:0003723];-;nucleus [GO:0005634];viral nucleocapsid [GO:0019013]
A0A3B3ITJ4	Heterogeneous nuclear ribonucleoprotein L		HNRNPL	mRNA processing [GO:0006397];-	-;RNA binding [GO:0003723]	-;nucleus [GO:0005634]	mRNA processing [GO:0006397];-;-;RNA binding [GO:0003723];-;nucleus [GO:0005634]
A0A0U1RQH7	RNA-binding protein 39		RBM39	mRNA processing [GO:0006397];-	-;RNA binding [GO:0003723]	-;nucleus [GO:0005634]	mRNA processing [GO:0006397];-;-;RNA binding [GO:0003723];-;nucleus [GO:0005634]
F8WJN3	Cleavage and polyadenylation specificity factor subunit 6		CPSF6	mRNA processing [GO:0006397];-	-;RNA binding [GO:0003723]	mRNA cleavage factor complex [GO:0005849];cytoplasm [GO:0005737];nuclear speck [GO:0016607];-;nucleoplasm [GO:0005654]	mRNA processing [GO:0006397];-;-;RNA binding [GO:0003723];mRNA cleavage factor complex [GO:0005849];cytoplasm [GO:0005737];nuclear speck [GO:0016607];-;nucleoplasm [GO:0005654]
B7WPG3	Heterogeneous nuclear ribonucleoprotein L-like		HNRNPLL	mRNA processing [GO:0006397];-	-;RNA binding [GO:0003723]	-;nucleus [GO:0005634]	mRNA processing [GO:0006397];-;-;RNA binding [GO:0003723];-;nucleus [GO:0005634]
A0A2R8Y880	E3 ubiquitin-protein ligase RBBP6		RBBP6	mRNA processing [GO:0006397];-	ubiquitin protein ligase activity [GO:0061630];-;zinc ion binding [GO:0008270];nucleic acid binding [GO:0003676]	-;nucleus [GO:0005634]	mRNA processing [GO:0006397];-;ubiquitin protein ligase activity [GO:0061630];-;zinc ion binding [GO:0008270];nucleic acid binding [GO:0003676];-;nucleus [GO:0005634]
A0A087WUE9	Symplekin		SYMPK	mRNA processing [GO:0006397];-	-	-;cytosol [GO:0005829];nucleoplasm [GO:0005654];plasma membrane [GO:0005886]	mRNA processing [GO:0006397];-;-;-;cytosol [GO:0005829];nucleoplasm [GO:0005654];plasma membrane [GO:0005886]
Q7L8L6	FAST kinase domain-containing protein 5, mitochondrial	60493	FASTKD5	mRNA processing [GO:0006397];-;mitochondrial RNA processing [GO:0000963];regulation of mitochondrial mRNA stability [GO:0044528]	-;rRNA binding [GO:0019843];RNA binding [GO:0003723]	mitochondrial nucleoid [GO:0042645];mitochondrion [GO:0005739];-;ribonucleoprotein granule [GO:0035770]	mRNA processing [GO:0006397];-;mitochondrial RNA processing [GO:0000963];regulation of mitochondrial mRNA stability [GO:0044528];-;rRNA binding [GO:0019843];RNA binding [GO:0003723];mitochondrial nucleoid [GO:0042645];mitochondrion [GO:0005739];-;ribonucleoprotein granule [GO:0035770]
A0A0C4DG98	THO complex subunit 2		THOC2	mRNA processing [GO:0006397];-;mRNA export from nucleus [GO:0006406]	-	-;THO complex [GO:0000347];nuclear speck [GO:0016607]	mRNA processing [GO:0006397];-;mRNA export from nucleus [GO:0006406];-;-;THO complex [GO:0000347];nuclear speck [GO:0016607]
K7ENG2	U2 snRNP auxiliary factor large subunit		U2AF2	mRNA processing [GO:0006397];-;RNA splicing [GO:0008380]	-;RNA binding [GO:0003723]	-;nucleus [GO:0005634]	mRNA processing [GO:0006397];-;RNA splicing [GO:0008380];-;RNA binding [GO:0003723];-;nucleus [GO:0005634]
Q59GC1	Synaptic functional regulator FMR1			mRNA processing [GO:0006397];regulation of translation [GO:0006417];-;nervous system development [GO:0007399];RNA splicing [GO:0008380]	mRNA binding [GO:0003729];-	filopodium tip [GO:0032433];perinuclear region of cytoplasm [GO:0048471];nucleolus [GO:0005730];perikaryon [GO:0043204];cytoplasmic stress granule [GO:0010494];chromosome, centromeric region [GO:0000775];-;dendritic spine [GO:0043197];plasma membrane [GO:0005886];growth cone [GO:0030426]	mRNA processing [GO:0006397];regulation of translation [GO:0006417];-;nervous system development [GO:0007399];RNA splicing [GO:0008380];mRNA binding [GO:0003729];-;filopodium tip [GO:0032433];perinuclear region of cytoplasm [GO:0048471];nucleolus [GO:0005730];perikaryon [GO:0043204];cytoplasmic stress granule [GO:0010494];chromosome, centromeric region [GO:0000775];-;dendritic spine [GO:0043197];…
R9WQY1	Synaptic functional regulator FMR1		FMR1	mRNA processing [GO:0006397];regulation of translation [GO:0006417];-;nervous system development [GO:0007399];RNA splicing [GO:0008380]	mRNA binding [GO:0003729];-	filopodium tip [GO:0032433];perinuclear region of cytoplasm [GO:0048471];nucleolus [GO:0005730];perikaryon [GO:0043204];cytoplasmic stress granule [GO:0010494];chromosome, centromeric region [GO:0000775];-;dendritic spine [GO:0043197];plasma membrane [GO:0005886];growth cone [GO:0030426]	mRNA processing [GO:0006397];regulation of translation [GO:0006417];-;nervous system development [GO:0007399];RNA splicing [GO:0008380];mRNA binding [GO:0003729];-;filopodium tip [GO:0032433];perinuclear region of cytoplasm [GO:0048471];nucleolus [GO:0005730];perikaryon [GO:0043204];cytoplasmic stress granule [GO:0010494];chromosome, centromeric region [GO:0000775];-;dendritic spine [GO:0043197];…
O75533	Splicing factor 3B subunit 1	23451	SF3B1	mRNA splicing, via spliceosome [GO:0000398];-;RNA splicing, via transesterification reactions [GO:0000375];positive regulation of gene expression, epigenetic [GO:0045815];spliceosomal complex assembly [GO:0000245];RNA splicing [GO:0008380]	mRNA binding [GO:0003729];-;splicing factor binding [GO:1990935];RNA binding [GO:0003723]	U2 snRNP [GO:0005686];U11/U12 snRNP [GO:0034693];nuclear speck [GO:0016607];nucleus [GO:0005634];-;U12-type spliceosomal complex [GO:0005689];nucleoplasm [GO:0005654];U2-type prespliceosome [GO:0071004];catalytic step 2 spliceosome [GO:0071013];spliceosomal complex [GO:0005681];U2-type precatalytic spliceosome [GO:0071005]	mRNA splicing, via spliceosome [GO:0000398];-;RNA splicing, via transesterification reactions [GO:0000375];positive regulation of gene expression, epigenetic [GO:0045815];spliceosomal complex assembly [GO:0000245];RNA splicing [GO:0008380];mRNA binding [GO:0003729];-;splicing factor binding [GO:1990935];RNA binding [GO:0003723];U2 snRNP [GO:0005686];U11/U12 snRNP [GO:0034693];nuclear speck [GO:00…
P42704	Leucine-rich PPR motif-containing protein, mitochondrial	10128	LRPPRC	negative regulation of mitochondrial RNA catabolic process [GO:0000961];mitochondrion transport along microtubule [GO:0047497];regulation of mitochondrial translation [GO:0070129];mRNA transport [GO:0051028];-	ubiquitin protein ligase binding [GO:0031625];single-stranded DNA binding [GO:0003697];-;RNA binding [GO:0003723];beta-tubulin binding [GO:0048487];microtubule binding [GO:0008017]	perinuclear region of cytoplasm [GO:0048471];microtubule [GO:0005874];condensed nuclear chromosome [GO:0000794];cytoskeleton [GO:0005856];membrane [GO:0016020];mitochondrial nucleoid [GO:0042645];mitochondrion [GO:0005739];nuclear inner membrane [GO:0005637];nuclear outer membrane [GO:0005640];nucleoplasm [GO:0005654];nucleus [GO:0005634];ribonucleoprotein complex [GO:1990904];-	negative regulation of mitochondrial RNA catabolic process [GO:0000961];mitochondrion transport along microtubule [GO:0047497];regulation of mitochondrial translation [GO:0070129];mRNA transport [GO:0051028];-;ubiquitin protein ligase binding [GO:0031625];single-stranded DNA binding [GO:0003697];-;RNA binding [GO:0003723];beta-tubulin binding [GO:0048487];microtubule binding [GO:0008017];perinucl…
Q8WX92	Negative elongation factor B	25920	NELFB	negative regulation of transcription elongation from RNA polymerase II promoter [GO:0034244];negative regulation of stem cell differentiation [GO:2000737];transcription elongation from RNA polymerase II promoter [GO:0006368];positive regulation of viral transcription [GO:0050434];cell population proliferation [GO:0008283];-;transcription by RNA polymerase II [GO:0006366];stem cell differentiation…	-;RNA binding [GO:0003723]	-;NELF complex [GO:0032021];cytoplasm [GO:0005737];nucleoplasm [GO:0005654]	negative regulation of transcription elongation from RNA polymerase II promoter [GO:0034244];negative regulation of stem cell differentiation [GO:2000737];transcription elongation from RNA polymerase II promoter [GO:0006368];positive regulation of viral transcription [GO:0050434];cell population proliferation [GO:0008283];-;transcription by RNA polymerase II [GO:0006366];stem cell differentiation…
Q9C0C2	182 kDa tankyrase-1-binding protein	85456	TNKS1BP1	nuclear-transcribed mRNA poly(A) tail shortening [GO:0000289];positive regulation of peptidyl-serine phosphorylation [GO:0033138];positive regulation of protein autophosphorylation [GO:0031954];double-strand break repair [GO:0006302];-;telomere maintenance via telomerase [GO:0007004];cellular response to ionizing radiation [GO:0071479];positive regulation of peptidyl-threonine phosphorylation [GO…	ankyrin repeat binding [GO:0071532];enzyme binding [GO:0019899];protein-containing complex binding [GO:0044877];-;cadherin binding [GO:0045296]	cytosol [GO:0005829];adherens junction [GO:0005912];nuclear heterochromatin [GO:0005720];cytoplasm [GO:0005737];CCR4-NOT complex [GO:0030014];cytoskeleton [GO:0005856];nucleus [GO:0005634];-	nuclear-transcribed mRNA poly(A) tail shortening [GO:0000289];positive regulation of peptidyl-serine phosphorylation [GO:0033138];positive regulation of protein autophosphorylation [GO:0031954];double-strand break repair [GO:0006302];-;telomere maintenance via telomerase [GO:0007004];cellular response to ionizing radiation [GO:0071479];positive regulation of peptidyl-threonine phosphorylation [GO…
Q9BQG0	Myb-binding protein 1A	10514	MYBBP1A	positive regulation of cell cycle arrest [GO:0071158];negative regulation of transcription, DNA-templated [GO:0045892];intrinsic apoptotic signaling pathway by p53 class mediator [GO:0072332];circadian regulation of gene expression [GO:0032922];-;positive regulation of anoikis [GO:2000210];regulation of transcription, DNA-templated [GO:0006355];osteoblast differentiation [GO:0001649];positive reg…	transcription factor binding [GO:0008134];transcription corepressor activity [GO:0003714];E-box binding [GO:0070888];sequence-specific DNA binding [GO:0043565];-;RNA binding [GO:0003723]	intracellular membrane-bounded organelle [GO:0043231];cytoplasm [GO:0005737];nucleolus [GO:0005730];membrane [GO:0016020];nucleus [GO:0005634];-;nucleoplasm [GO:0005654];NLS-dependent protein nuclear import complex [GO:0042564]	positive regulation of cell cycle arrest [GO:0071158];negative regulation of transcription, DNA-templated [GO:0045892];intrinsic apoptotic signaling pathway by p53 class mediator [GO:0072332];circadian regulation of gene expression [GO:0032922];-;positive regulation of anoikis [GO:2000210];regulation of transcription, DNA-templated [GO:0006355];osteoblast differentiation [GO:0001649];positive reg…
Q8IX12	Cell division cycle and apoptosis regulator protein 1	55749	CCAR1	positive regulation of cell population proliferation [GO:0008284];mRNA splicing, via spliceosome [GO:0000398];-;cell cycle [GO:0007049];positive regulation of cell migration [GO:0030335];regulation of transcription, DNA-templated [GO:0006355];apoptotic process [GO:0006915];positive regulation of apoptotic process [GO:0043065]	RNA polymerase II cis-regulatory region sequence-specific DNA binding [GO:0000978];transcription corepressor activity [GO:0003714];-;nuclear receptor transcription coactivator activity [GO:0030374];transcription coactivator activity [GO:0003713];RNA binding [GO:0003723]	perinuclear region of cytoplasm [GO:0048471];nuclear envelope lumen [GO:0005641];-;nucleus [GO:0005634];nucleoplasm [GO:0005654]	positive regulation of cell population proliferation [GO:0008284];mRNA splicing, via spliceosome [GO:0000398];-;cell cycle [GO:0007049];positive regulation of cell migration [GO:0030335];regulation of transcription, DNA-templated [GO:0006355];apoptotic process [GO:0006915];positive regulation of apoptotic process [GO:0043065];RNA polymerase II cis-regulatory region sequence-specific DNA binding […
P17987	T-complex protein 1 subunit alpha	6950	TCP1	positive regulation of telomere maintenance via telomerase [GO:0032212];protein folding [GO:0006457];scaRNA localization to Cajal body [GO:0090666];translocation of peptides or proteins into host cell cytoplasm [GO:0044053];tubulin complex assembly [GO:0007021];protein stabilization [GO:0050821];binding of sperm to zona pellucida [GO:0007339];regulation of macrophage apoptotic process [GO:2000109…	ATP binding [GO:0005524];ubiquitin protein ligase binding [GO:0031625];unfolded protein binding [GO:0051082];-;RNA binding [GO:0003723]	extracellular exosome [GO:0070062];cell body [GO:0044297];cytosol [GO:0005829];Golgi apparatus [GO:0005794];nuclear heterochromatin [GO:0005720];microtubule [GO:0005874];chaperonin-containing T-complex [GO:0005832];zona pellucida receptor complex [GO:0002199];-;acrosomal vesicle [GO:0001669];pericentriolar material [GO:0000242];centrosome [GO:0005813]	positive regulation of telomere maintenance via telomerase [GO:0032212];protein folding [GO:0006457];scaRNA localization to Cajal body [GO:0090666];translocation of peptides or proteins into host cell cytoplasm [GO:0044053];tubulin complex assembly [GO:0007021];protein stabilization [GO:0050821];binding of sperm to zona pellucida [GO:0007339];regulation of macrophage apoptotic process [GO:2000109…
Q9NYF8	Bcl-2-associated transcription factor 1	9774	BCLAF1	positive regulation of transcription by RNA polymerase II [GO:0045944];negative regulation of transcription, DNA-templated [GO:0045892];positive regulation of intrinsic apoptotic signaling pathway [GO:2001244];positive regulation of DNA-templated transcription, initiation [GO:2000144];regulation of DNA-templated transcription in response to stress [GO:0043620];-;cellular response to leukemia inhi…	-;DNA binding [GO:0003677];transcription coregulator activity [GO:0003712];RNA binding [GO:0003723]	cytoplasm [GO:0005737];nuclear speck [GO:0016607];nucleus [GO:0005634];-;nucleoplasm [GO:0005654];mediator complex [GO:0016592]	positive regulation of transcription by RNA polymerase II [GO:0045944];negative regulation of transcription, DNA-templated [GO:0045892];positive regulation of intrinsic apoptotic signaling pathway [GO:2001244];positive regulation of DNA-templated transcription, initiation [GO:2000144];regulation of DNA-templated transcription in response to stress [GO:0043620];-;cellular response to leukemia inhi…
Q96I24	Far upstream element-binding protein 3	8939	FUBP3	positive regulation of transcription by RNA polymerase II [GO:0045944];positive regulation of transcription, DNA-templated [GO:0045893];regulation of gene expression [GO:0010468];-;transcription, DNA-templated [GO:0006351];positive regulation of gene expression [GO:0010628]	RNA polymerase II cis-regulatory region sequence-specific DNA binding [GO:0000978];single-stranded DNA binding [GO:0003697];DNA-binding transcription activator activity, RNA polymerase II-specific [GO:0001228];mRNA binding [GO:0003729];-;RNA binding [GO:0003723]	membrane [GO:0016020];nucleus [GO:0005634];cytoplasm [GO:0005737];-	positive regulation of transcription by RNA polymerase II [GO:0045944];positive regulation of transcription, DNA-templated [GO:0045893];regulation of gene expression [GO:0010468];-;transcription, DNA-templated [GO:0006351];positive regulation of gene expression [GO:0010628];RNA polymerase II cis-regulatory region sequence-specific DNA binding [GO:0000978];single-stranded DNA binding [GO:0003697];…
Q6PKG0	La-related protein 1	23367	LARP1	positive regulation of viral genome replication [GO:0045070];TOR signaling [GO:0031929];mRNA stabilization [GO:0048255];response to amino acid starvation [GO:1990928];positive regulation of translational initiation [GO:0045948];cell population proliferation [GO:0008283];TORC1 signaling [GO:0038202];-;translational initiation [GO:0006413];negative regulation of translational initiation [GO:0045947…	ribosomal small subunit binding [GO:0043024];mRNA 5'-UTR binding [GO:0048027];mRNA 3'-UTR binding [GO:0003730];translation activator activity [GO:0008494];-;RNA cap binding [GO:0000339];RNA 7-methylguanosine cap binding [GO:0000340];cadherin binding [GO:0045296];RNA binding [GO:0003723];eukaryotic initiation factor 4E binding [GO:0008190];translation initiation factor binding [GO:0031369]	membrane [GO:0016020];-;cytoplasm [GO:0005737];cytoplasmic stress granule [GO:0010494]	positive regulation of viral genome replication [GO:0045070];TOR signaling [GO:0031929];mRNA stabilization [GO:0048255];response to amino acid starvation [GO:1990928];positive regulation of translational initiation [GO:0045948];cell population proliferation [GO:0008283];TORC1 signaling [GO:0038202];-;translational initiation [GO:0006413];negative regulation of translational initiation [GO:0045947…
Q01804	OTU domain-containing protein 4	54726	OTUD4	protein K63-linked deubiquitination [GO:0070536];innate immune response [GO:0045087];negative regulation of interleukin-1-mediated signaling pathway [GO:2000660];protein deubiquitination [GO:0016579];-;positive regulation of DNA demethylation [GO:1901537];regulation of protein K48-linked deubiquitination [GO:1903093];negative regulation of toll-like receptor signaling pathway [GO:0034122];protein…	molecular adaptor activity [GO:0060090];-;RNA binding [GO:0003723];Lys63-specific deubiquitinase activity [GO:0061578];thiol-dependent ubiquitin-specific protease activity [GO:0004843]	-;nucleus [GO:0005634];cytosol [GO:0005829]	protein K63-linked deubiquitination [GO:0070536];innate immune response [GO:0045087];negative regulation of interleukin-1-mediated signaling pathway [GO:2000660];protein deubiquitination [GO:0016579];-;positive regulation of DNA demethylation [GO:1901537];regulation of protein K48-linked deubiquitination [GO:1903093];negative regulation of toll-like receptor signaling pathway [GO:0034122];protein…
Q5VZL5	Zinc finger MYM-type protein 4	9202	ZMYM4	regulation of cell morphogenesis [GO:0022604];regulation of transcription by RNA polymerase II [GO:0006357];-;cytoskeleton organization [GO:0007010];multicellular organism development [GO:0007275]	-;DNA binding [GO:0003677];DNA-binding transcription factor activity, RNA polymerase II-specific [GO:0000981];zinc ion binding [GO:0008270]	-;nucleus [GO:0005634]	regulation of cell morphogenesis [GO:0022604];regulation of transcription by RNA polymerase II [GO:0006357];-;cytoskeleton organization [GO:0007010];multicellular organism development [GO:0007275];-;DNA binding [GO:0003677];DNA-binding transcription factor activity, RNA polymerase II-specific [GO:0000981];zinc ion binding [GO:0008270];-;nucleus [GO:0005634]
B3KMB8	cDNA FLJ10654 fis, clone NT2RP2005901, highly similar to FAST kinase domains-containing protein 2			regulation of mitochondrial mRNA stability [GO:0044528];-	kinase activity [GO:0016301];-	-	regulation of mitochondrial mRNA stability [GO:0044528];-;kinase activity [GO:0016301];-;-
Q9NZI8	Insulin-like growth factor 2 mRNA-binding protein 1	10642	IGF2BP1	regulation of mRNA stability [GO:0043488];regulation of RNA metabolic process [GO:0051252];regulation of cytokine biosynthetic process [GO:0042035];CRD-mediated mRNA stabilization [GO:0070934];regulation of gene expression [GO:0010468];pallium cell proliferation in forebrain [GO:0022013];mRNA transport [GO:0051028];-;nervous system development [GO:0007399];neuronal stem cell population maintenanc…	mRNA 5'-UTR binding [GO:0048027];mRNA 3'-UTR binding [GO:0003730];mRNA binding [GO:0003729];-;translation regulator activity [GO:0045182];RNA binding [GO:0003723]	cytosol [GO:0005829];filopodium [GO:0030175];perinuclear region of cytoplasm [GO:0048471];ribonucleoprotein complex [GO:1990904];cytoplasm [GO:0005737];CRD-mediated mRNA stability complex [GO:0070937];cytoplasmic stress granule [GO:0010494];nucleus [GO:0005634];-;dendritic spine [GO:0043197];nucleoplasm [GO:0005654];lamellipodium [GO:0030027];growth cone [GO:0030426]	regulation of mRNA stability [GO:0043488];regulation of RNA metabolic process [GO:0051252];regulation of cytokine biosynthetic process [GO:0042035];CRD-mediated mRNA stabilization [GO:0070934];regulation of gene expression [GO:0010468];pallium cell proliferation in forebrain [GO:0022013];mRNA transport [GO:0051028];-;nervous system development [GO:0007399];neuronal stem cell population maintenanc…
Q9Y6M1	Insulin-like growth factor 2 mRNA-binding protein 2	10644	IGF2BP2	regulation of mRNA stability [GO:0043488];regulation of RNA metabolic process [GO:0051252];regulation of cytokine biosynthetic process [GO:0042035];regulation of gene expression [GO:0010468];mRNA transport [GO:0051028];-;anatomical structure morphogenesis [GO:0009653];nervous system development [GO:0007399];negative regulation of translation [GO:0017148]	mRNA 5'-UTR binding [GO:0048027];mRNA 3'-UTR binding [GO:0003730];mRNA binding [GO:0003729];-;translation regulator activity [GO:0045182];RNA binding [GO:0003723]	cytosol [GO:0005829];cytoplasm [GO:0005737];cytoskeleton [GO:0005856];-;nucleus [GO:0005634]	regulation of mRNA stability [GO:0043488];regulation of RNA metabolic process [GO:0051252];regulation of cytokine biosynthetic process [GO:0042035];regulation of gene expression [GO:0010468];mRNA transport [GO:0051028];-;anatomical structure morphogenesis [GO:0009653];nervous system development [GO:0007399];negative regulation of translation [GO:0017148];mRNA 5'-UTR binding [GO:0048027];mRNA 3'-U…
O00425	Insulin-like growth factor 2 mRNA-binding protein 3	10643	IGF2BP3	regulation of mRNA stability [GO:0043488];regulation of RNA metabolic process [GO:0051252];regulation of cytokine biosynthetic process [GO:0042035];regulation of gene expression [GO:0010468];translation [GO:0006412];mRNA transport [GO:0051028];-;anatomical structure morphogenesis [GO:0009653];nervous system development [GO:0007399];negative regulation of translation [GO:0017148]	mRNA 5'-UTR binding [GO:0048027];mRNA 3'-UTR binding [GO:0003730];mRNA binding [GO:0003729];-;translation regulator activity [GO:0045182];RNA binding [GO:0003723]	-;nucleus [GO:0005634];cytoplasm [GO:0005737];cytosol [GO:0005829]	regulation of mRNA stability [GO:0043488];regulation of RNA metabolic process [GO:0051252];regulation of cytokine biosynthetic process [GO:0042035];regulation of gene expression [GO:0010468];translation [GO:0006412];mRNA transport [GO:0051028];-;anatomical structure morphogenesis [GO:0009653];nervous system development [GO:0007399];negative regulation of translation [GO:0017148];mRNA 5'-UTR bindi…
Q92667	A-kinase anchor protein 1, mitochondrial	8165	AKAP1	regulation of protein kinase A signaling [GO:0010738];-;blood coagulation [GO:0007596];antiviral innate immune response [GO:0140374]	protein kinase A regulatory subunit binding [GO:0034237];-;RNA binding [GO:0003723]	cytosol [GO:0005829];mitochondrial outer membrane [GO:0005741];membrane [GO:0016020];mitochondrion [GO:0005739];-;integral component of membrane [GO:0016021]	regulation of protein kinase A signaling [GO:0010738];-;blood coagulation [GO:0007596];antiviral innate immune response [GO:0140374];protein kinase A regulatory subunit binding [GO:0034237];-;RNA binding [GO:0003723];cytosol [GO:0005829];mitochondrial outer membrane [GO:0005741];membrane [GO:0016020];mitochondrion [GO:0005739];-;integral component of membrane [GO:0016021]
Q9NXV6	CDKN2A-interacting protein	55602	CDKN2AIP	regulation of protein stability [GO:0031647];positive regulation of signal transduction [GO:0009967];negative regulation of cell growth [GO:0030308];-;cellular response to DNA damage stimulus [GO:0006974];positive regulation of cell growth [GO:0030307]	-;p53 binding [GO:0002039];RNA binding [GO:0003723]	-;granular component [GO:0001652];nucleolus [GO:0005730];nucleoplasm [GO:0005654]	regulation of protein stability [GO:0031647];positive regulation of signal transduction [GO:0009967];negative regulation of cell growth [GO:0030308];-;cellular response to DNA damage stimulus [GO:0006974];positive regulation of cell growth [GO:0030307];-;p53 binding [GO:0002039];RNA binding [GO:0003723];-;granular component [GO:0001652];nucleolus [GO:0005730];nucleoplasm [GO:0005654]
Q8N884	Cyclic GMP-AMP synthase	115004	CGAS	regulation of T cell activation [GO:0050863];positive regulation of cellular senescence [GO:2000774];innate immune response [GO:0045087];defense response to virus [GO:0051607];negative regulation of double-strand break repair via homologous recombination [GO:2000042];positive regulation of cAMP-mediated signaling [GO:0043950];positive regulation of cGMP-mediated signaling [GO:0010753];positive re…	DNA binding [GO:0003677];ATP binding [GO:0005524];metal ion binding [GO:0046872];GTP binding [GO:0005525];-;double-stranded DNA binding [GO:0003690];cyclic-GMP-AMP synthase activity [GO:0061501];chromatin binding [GO:0003682];phosphatidylinositol-4,5-bisphosphate binding [GO:0005546]	cytosol [GO:0005829];-;nucleus [GO:0005634];site of double-strand break [GO:0035861];plasma membrane [GO:0005886]	regulation of T cell activation [GO:0050863];positive regulation of cellular senescence [GO:2000774];innate immune response [GO:0045087];defense response to virus [GO:0051607];negative regulation of double-strand break repair via homologous recombination [GO:2000042];positive regulation of cAMP-mediated signaling [GO:0043950];positive regulation of cGMP-mediated signaling [GO:0010753];positive re…
Q14151	Scaffold attachment factor B2	9667	SAFB2	regulation of transcription by RNA polymerase II [GO:0006357];-;Sertoli cell differentiation [GO:0060008];regulation of androgen receptor signaling pathway [GO:0060765];regulation of mRNA processing [GO:0050684]	-;sequence-specific DNA binding [GO:0043565];identical protein binding [GO:0042802];RNA binding [GO:0003723]	extracellular exosome [GO:0070062];intracellular membrane-bounded organelle [GO:0043231];nuclear body [GO:0016604];cytoplasm [GO:0005737];nucleus [GO:0005634];-;nucleoplasm [GO:0005654]	regulation of transcription by RNA polymerase II [GO:0006357];-;Sertoli cell differentiation [GO:0060008];regulation of androgen receptor signaling pathway [GO:0060765];regulation of mRNA processing [GO:0050684];-;sequence-specific DNA binding [GO:0043565];identical protein binding [GO:0042802];RNA binding [GO:0003723];extracellular exosome [GO:0070062];intracellular membrane-bounded organelle [G…
J3KTA4	DEAD box protein 5	1655	DDX5	rhythmic process [GO:0048511];-	ATP binding [GO:0005524];-;RNA helicase activity [GO:0003724];nucleic acid binding [GO:0003676]	-;cytoplasm [GO:0005737];spliceosomal complex [GO:0005681]	rhythmic process [GO:0048511];-;ATP binding [GO:0005524];-;RNA helicase activity [GO:0003724];nucleic acid binding [GO:0003676];-;cytoplasm [GO:0005737];spliceosomal complex [GO:0005681]
A0A3B3ITZ9	Thyroid hormone receptor-associated protein 3		THRAP3	RNA splicing [GO:0008380]	-	-	RNA splicing [GO:0008380];-;-
Q9C0J8	pre-mRNA 3' end processing protein WDR33	55339	WDR33	spermatogenesis [GO:0007283];mRNA 3'-end processing [GO:0031124];postreplication repair [GO:0006301];mRNA polyadenylation [GO:0006378];termination of RNA polymerase II transcription [GO:0006369];mRNA export from nucleus [GO:0006406];mRNA splicing, via spliceosome [GO:0000398];-	-;RNA binding [GO:0003723]	collagen trimer [GO:0005581];mRNA cleavage and polyadenylation specificity factor complex [GO:0005847];nucleus [GO:0005634];-;nucleoplasm [GO:0005654];fibrillar center [GO:0001650]	spermatogenesis [GO:0007283];mRNA 3'-end processing [GO:0031124];postreplication repair [GO:0006301];mRNA polyadenylation [GO:0006378];termination of RNA polymerase II transcription [GO:0006369];mRNA export from nucleus [GO:0006406];mRNA splicing, via spliceosome [GO:0000398];-;-;RNA binding [GO:0003723];collagen trimer [GO:0005581];mRNA cleavage and polyadenylation specificity factor complex [GO…
Q14157	Ubiquitin-associated protein 2-like	9898	UBAP2L	stress granule assembly [GO:0034063];-;binding of sperm to zona pellucida [GO:0007339];hematopoietic stem cell homeostasis [GO:0061484]	-;RNA binding [GO:0003723]	cytoplasm [GO:0005737];cytoplasmic stress granule [GO:0010494];-;nucleus [GO:0005634];PcG protein complex [GO:0031519]	stress granule assembly [GO:0034063];-;binding of sperm to zona pellucida [GO:0007339];hematopoietic stem cell homeostasis [GO:0061484];-;RNA binding [GO:0003723];cytoplasm [GO:0005737];cytoplasmic stress granule [GO:0010494];-;nucleus [GO:0005634];PcG protein complex [GO:0031519]
Q8WWM7	Ataxin-2-like protein	11273	ATXN2L	stress granule assembly [GO:0034063];-;regulation of cytoplasmic mRNA processing body assembly [GO:0010603]	cadherin binding [GO:0045296];-;RNA binding [GO:0003723]	cytosol [GO:0005829];nuclear speck [GO:0016607];cytoplasmic stress granule [GO:0010494];membrane [GO:0016020];-	stress granule assembly [GO:0034063];-;regulation of cytoplasmic mRNA processing body assembly [GO:0010603];cadherin binding [GO:0045296];-;RNA binding [GO:0003723];cytosol [GO:0005829];nuclear speck [GO:0016607];cytoplasmic stress granule [GO:0010494];membrane [GO:0016020];-
Q9Y262	Eukaryotic translation initiation factor 3 subunit L	51386	EIF3L	translational initiation [GO:0006413];-;formation of cytoplasmic translation initiation complex [GO:0001732];viral translational termination-reinitiation [GO:0075525]	-;RNA binding [GO:0003723];translation initiation factor activity [GO:0003743]	cytosol [GO:0005829];eukaryotic translation initiation factor 3 complex [GO:0005852];eukaryotic 43S preinitiation complex [GO:0016282];eukaryotic 48S preinitiation complex [GO:0033290];membrane [GO:0016020];-;nucleoplasm [GO:0005654];fibrillar center [GO:0001650]	translational initiation [GO:0006413];-;formation of cytoplasmic translation initiation complex [GO:0001732];viral translational termination-reinitiation [GO:0075525];-;RNA binding [GO:0003723];translation initiation factor activity [GO:0003743];cytosol [GO:0005829];eukaryotic translation initiation factor 3 complex [GO:0005852];eukaryotic 43S preinitiation complex [GO:0016282];eukaryotic 48S pre…

## Sheet: Table S13
Supplementary Table 13. Candidate interacting proteins of IGF2BP1 selected from Co-IP-MS.
ProteinID	ProteinName	GeneName	Subcellular locations	BP	MF	CC	GO_Term	ΣCoverage	Σ# Proteins	Σ# Unique Peptides	Σ# Peptides	Σ# PSMs	Coverage CONT1	# Peptides CONT1	# PSM CONT1	Coverage M1_1	# Peptides M1_1	# PSM M1_1	Coverage M1_2	# Peptides M1_2	# PSM M1_2	# AAs	MW [kDa]	calc. pI
Q13283	Ras GTPase-activating protein-binding protein 1	G3BP1	Cytoplasm, cytosol. Perikaryon. Cytoplasm, Stress granule. Nucleus.	innate immune response [GO:0045087];defense response to virus [GO:0051607];negative regulation of canonical Wnt signaling pathway [GO:0090090];stress granule assembly [GO:0034063];viral process [GO:0016032];positive regulation of stress granule assembly [GO:0062029];-;Ras protein signal transduction [GO:0007265];type I interferon production [GO:0032606]	DNA binding [GO:0003677];ATP binding [GO:0005524];-;mRNA binding [GO:0003729];RNA helicase activity [GO:0003724];DNA helicase activity [GO:0003678];RNA binding [GO:0003723];endonuclease activity [GO:0004519]	cytosol [GO:0005829];ribonucleoprotein complex [GO:1990904];cytoplasm [GO:0005737];perikaryon [GO:0043204];cytoplasmic stress granule [GO:0010494];nucleus [GO:0005634];-;focal adhesion [GO:0005925]	innate immune response [GO:0045087];defense response to virus [GO:0051607];negative regulation of canonical Wnt signaling pathway [GO:0090090];stress granule assembly [GO:0034063];viral process [GO:0016032];positive regulation of stress granule assembly [GO:0062029];-;Ras protein signal transduction [GO:0007265];type I interferon production [GO:0032606];DNA binding [GO:0003677];ATP binding [GO:00…	32.19	12	9	10	34				32.19	10	26	6.01	2	2	466	52.1321	5.51611
Q08211	ATP-dependent RNA helicase A	DHX9	Nucleus. Nucleus, nucleoplasm. Nucleus, nucleolus. Cytoplasm.	CRD-mediated mRNA stabilization [GO:0070934];pyroptosis [GO:0070269];mRNA splicing, via spliceosome [GO:0000398];targeting of mRNA for destruction involved in RNA interference [GO:0030423];mRNA transport [GO:0051028];DNA-templated transcription, termination [GO:0006353];inflammatory response [GO:0006954];DNA duplex unwinding [GO:0032508];positive regulation of NF-kappaB transcription factor activ…	RNA polymerase II cis-regulatory region sequence-specific DNA binding [GO:0000978];DNA binding [GO:0003677];RNA polymerase II transcription factor binding [GO:0001085];single-stranded DNA binding [GO:0003697];triplex DNA binding [GO:0045142];double-stranded DNA binding [GO:0003690];double-stranded RNA binding [GO:0003725];RISC complex binding [GO:1905172];RNA binding [GO:0003723];RNA polymerase I…	actin cytoskeleton [GO:0015629];membrane [GO:0016020];polysome [GO:0005844];cytoplasmic ribonucleoprotein granule [GO:0036464];protein-containing complex [GO:0032991];nuclear body [GO:0016604];CRD-mediated mRNA stability complex [GO:0070937];nucleolus [GO:0005730];nucleoplasm [GO:0005654];nuclear stress granule [GO:0097165];RISC complex [GO:0016442];RISC-loading complex [GO:0070578];perichromatin…	CRD-mediated mRNA stabilization [GO:0070934];pyroptosis [GO:0070269];mRNA splicing, via spliceosome [GO:0000398];targeting of mRNA for destruction involved in RNA interference [GO:0030423];mRNA transport [GO:0051028];DNA-templated transcription, termination [GO:0006353];inflammatory response [GO:0006954];DNA duplex unwinding [GO:0032508];positive regulation of NF-kappaB transcription factor activ…	23.78	4	25	25	40	5.98	7	7	17.87	20	25				1270	140.869	6.84424
Q9UN86	Ras GTPase-activating protein-binding protein 2	G3BP2	Cytoplasm. Cytoplasm, Stress granule.	cytoplasmic sequestering of NF-kappaB [GO:0007253];innate immune response [GO:0045087];stress granule assembly [GO:0034063];viral process [GO:0016032];positive regulation of stress granule assembly [GO:0062029];mRNA transport [GO:0051028];-;protein homooligomerization [GO:0051260];Ras protein signal transduction [GO:0007265]	mRNA binding [GO:0003729];-;signaling receptor complex adaptor activity [GO:0030159];RNA binding [GO:0003723]	cytosol [GO:0005829];cytoplasm [GO:0005737];cytoplasmic stress granule [GO:0010494];-;ribonucleoprotein complex [GO:1990904]	cytoplasmic sequestering of NF-kappaB [GO:0007253];innate immune response [GO:0045087];stress granule assembly [GO:0034063];viral process [GO:0016032];positive regulation of stress granule assembly [GO:0062029];mRNA transport [GO:0051028];-;protein homooligomerization [GO:0051260];Ras protein signal transduction [GO:0007265];mRNA binding [GO:0003729];-;signaling receptor complex adaptor activity …	24.69	13	10	11	35	2.7	1	1	24.69	10	18	2.7	1	1	482	54.0878	5.5542
Q6PKG0	La-related protein 1	LARP1	Cytoplasm. Cytoplasmic granule.	positive regulation of viral genome replication [GO:0045070];TOR signaling [GO:0031929];mRNA stabilization [GO:0048255];response to amino acid starvation [GO:1990928];positive regulation of translational initiation [GO:0045948];cell population proliferation [GO:0008283];TORC1 signaling [GO:0038202];-;translational initiation [GO:0006413];negative regulation of translational initiation [GO:0045947…	ribosomal small subunit binding [GO:0043024];mRNA 5'-UTR binding [GO:0048027];mRNA 3'-UTR binding [GO:0003730];translation activator activity [GO:0008494];-;RNA cap binding [GO:0000339];RNA 7-methylguanosine cap binding [GO:0000340];cadherin binding [GO:0045296];RNA binding [GO:0003723];eukaryotic initiation factor 4E binding [GO:0008190];translation initiation factor binding [GO:0031369]	membrane [GO:0016020];-;cytoplasm [GO:0005737];cytoplasmic stress granule [GO:0010494]	positive regulation of viral genome replication [GO:0045070];TOR signaling [GO:0031929];mRNA stabilization [GO:0048255];response to amino acid starvation [GO:1990928];positive regulation of translational initiation [GO:0045948];cell population proliferation [GO:0008283];TORC1 signaling [GO:0038202];-;translational initiation [GO:0006413];negative regulation of translational initiation [GO:0045947…	7.66	9	8	8	10				7.66	8	8	1.46	2	2	1096	123.434	8.82178
R9WQY1	Synaptic functional regulator FMR1	FMR1	Nucleus. Nucleus, nucleolus. Chromosome, centromere. Chromosome. Cytoplasm.	mRNA processing [GO:0006397];regulation of translation [GO:0006417];-;nervous system development [GO:0007399];RNA splicing [GO:0008380]	mRNA binding [GO:0003729];-	filopodium tip [GO:0032433];perinuclear region of cytoplasm [GO:0048471];nucleolus [GO:0005730];perikaryon [GO:0043204];cytoplasmic stress granule [GO:0010494];chromosome, centromeric region [GO:0000775];-;dendritic spine [GO:0043197];plasma membrane [GO:0005886];growth cone [GO:0030426]	mRNA processing [GO:0006397];regulation of translation [GO:0006417];-;nervous system development [GO:0007399];RNA splicing [GO:0008380];mRNA binding [GO:0003729];-;filopodium tip [GO:0032433];perinuclear region of cytoplasm [GO:0048471];nucleolus [GO:0005730];perikaryon [GO:0043204];cytoplasmic stress granule [GO:0010494];chromosome, centromeric region [GO:0000775];-;dendritic spine [GO:0043197];…	12.54	11	1	7	12	1.41	1	1	8.48	5	7				566	63.9424	8.39697
A0A024R609	Pyruvate kinase	PKM2	Cytoplasm. Nucleus.	-	ATP binding [GO:0005524];pyruvate kinase activity [GO:0004743];potassium ion binding [GO:0030955];kinase activity [GO:0016301];magnesium ion binding [GO:0000287]	-	-;ATP binding [GO:0005524];pyruvate kinase activity [GO:0004743];potassium ion binding [GO:0030955];kinase activity [GO:0016301];magnesium ion binding [GO:0000287];-	11.88	19	3	3	7	3.19	1	1	11.88	3	3	3.77	1	1	345	37.5343	6.39209
B5BU99	High glucose-regulated protein 8	YTHDF2	Cytoplasm, cytosol. Cytoplasm, P-body. Cytoplasm, Stress granule. Nucleus.	-	RNA binding [GO:0003723]	-	-;RNA binding [GO:0003723];-	5.44	2	1	3	4				5.44	3	3				570	61.2822	9.1001
H0YJX6	Protein arginine N-methyltransferase 5	PRMT5	Cytoplasm. Nucleus. Chromosome. Golgi apparatus.	peptidyl-arginine N-methylation [GO:0035246];-	-;methyltransferase activity [GO:0008168]	-	peptidyl-arginine N-methylation [GO:0035246];-;-;methyltransferase activity [GO:0008168];-	8.24	8	2	2	2				8.24	2	2				279	32.2913	5.90967
